# Supplementary material for: 2-Methyl-1-(4-methyl­phenyl­sulfon­yl)naphtho­[2,1-b]furan
Source: Acta Crystallogr Sect E Struct Rep Online. 2012 Mar 28;68(Pt 4):o1193. doi: 10.1107/S1600536812012159 (PMC3344130; doi:10.1107/S1600536812012159)
Supplement: Supplementary file 1 [file e-68-o1193-sup1.cif]

##############################################################################
#                                                                            #
# This CIF contains the data in a paper accepted for publication in          #
# Acta Crystallographica Section E. It conforms to the requirements of       #
# Notes for Authors for Acta Crystallographica Section E, and has been       #
# peer reviewed under the auspices of the IUCr Commission on Journals.       #
#                                                                            #
# Full details of the Crystallographic Information File format               #
# are given in the paper "The Crystallographic Information File (CIF):       #
# a New Standard Archive File for Crystallography" by S. R. Hall, F. H.      #
# Allen and I. D. Brown [Acta Cryst. (1991), A47, 655-685].                  #
#                                                                            #
# The current version of the core CIF dictionary is obtainable from          #
# ftp://ftp.iucr.org/pub/cif_core.dic.                                       #
#                                                                            #
# Software is freely available for graphical display of the structure(s)     #
# in this CIF. For information consult the CIF software page                 #
# http://www.iucr.org/resources/cif/software.                                #
#                                                                            #
# This file may be used for bona fide research purposes within the           #
# scientific community so long as proper attribution is given to the journal # 
# article from which it was obtained.                                        #
#                                                                            #
##############################################################################
data_global
_audit_creation_method     'form.cif (version 2.0)'
_journal_data_validation_number     ?
_journal_date_recd_electronic     2012-03-20
_journal_date_accepted     2012-03-21
_journal_name_full     'Acta Crystallographica, Section E'
_journal_year     2012
_journal_volume     68
_journal_issue      4
_journal_page_first     o1193
_journal_page_last     o1193
_journal_paper_category     QO
_journal_paper_doi     10.1107/S1600536812012159
_journal_coeditor_code     HB6696
_publ_contact_author_name     'Prof. Uk Lee'
_publ_contact_author_address
;
 Department of Chemistry, Pukyong National University, 599-1 Daeyeon 3-dong
 Nam-gu, Busan 608-737, Republic of Korea
;
_publ_contact_author_email     'uklee@pknu.ac.kr'
_publ_contact_author_fax     '+82-51-629-5583'
_publ_contact_author_phone     '+82-51-629-5596'
_publ_section_title
;
2-Methyl-1-(4-methylphenylsulfonyl)naphtho[2,1-<i>b</i>]furan
;
loop_
    _publ_author_name
    _publ_author_address
    'Choi, Hong Dae'
;
Department of Chemistry, Dongeui University, San 24 Kaya-dong Busanjin-gu,
Busan 614-714, Republic of Korea
;
    'Seo, Pil Ja'
;
Department of Chemistry, Dongeui University, San 24 Kaya-dong Busanjin-gu,
Busan 614-714, Republic of Korea
;
    'Lee, Uk'
;
Department of Chemistry, Pukyong National University, 599-1 Daeyeon 3-dong
Nam-gu, Busan 608-737, Republic of Korea
;
data_I
_chemical_name_systematic
;
2-Methyl-1-(4-methylphenylsulfonyl)naphtho[2,1-<i>b</i>]furan
;
_chemical_name_common     ?
_chemical_formula_moiety     'C20 H16 O3 S'
_chemical_formula_sum     'C20 H16 O3 S'
_chemical_formula_iupac     'C20 H16 O3 S'
_chemical_formula_weight     336.39
_chemical_melting_point     ?
_symmetry_cell_setting     monoclinic
_symmetry_space_group_name_H-M     'P 21/n'
_symmetry_space_group_name_Hall     '-P 2yn'
loop_
    _symmetry_equiv_pos_as_xyz
    'x, y, z'
    '-x+1/2, y+1/2, -z+1/2'
    '-x, -y, -z'
    'x-1/2, -y-1/2, z-1/2'
_cell_length_a     8.6628(2)
_cell_length_b     6.36690(10)
_cell_length_c     28.9119(6)
_cell_angle_alpha     90.00
_cell_angle_beta     96.7950(10)
_cell_angle_gamma     90.00
_cell_volume     1583.44(6)
_cell_formula_units_Z     4
_cell_measurement_reflns_used     5369
_cell_measurement_theta_min     2.39
_cell_measurement_theta_max     28.24
_cell_measurement_temperature     173(2)
_exptl_crystal_description     'block'
_exptl_crystal_colour     'colourless'
_exptl_crystal_size_max     0.35
_exptl_crystal_size_mid     0.32
_exptl_crystal_size_min     0.28
_exptl_crystal_density_diffrn     1.411
_exptl_crystal_density_meas     ?
_exptl_crystal_density_method     'not measured'
_exptl_crystal_F_000     704
_exptl_absorpt_coefficient_mu     0.220
_exptl_absorpt_correction_type     multi-scan
_exptl_absorpt_process_details     '(<i>SADABS</i>; Bruker, 2009)'
_exptl_absorpt_correction_T_min     0.6761
_exptl_absorpt_correction_T_max     0.7457
_exptl_special_details
;
;
_diffrn_ambient_temperature     173(2)
_diffrn_radiation_type     MoK\a
_diffrn_radiation_wavelength     0.71073
_diffrn_radiation_source     'rotating anode'
_diffrn_radiation_monochromator     'graphite multilayer'
_diffrn_measurement_device_type     'Bruker SMART APEXII CCD'
_diffrn_measurement_method     '\f and \w scans'
_diffrn_detector_area_resol_mean     10.0
_diffrn_reflns_number     14714
_diffrn_reflns_av_R_equivalents     0.0290
_diffrn_reflns_av_sigmaI/netI     0.0263
_diffrn_reflns_theta_min     1.42
_diffrn_reflns_theta_max     28.31
_diffrn_reflns_theta_full     28.31
_diffrn_measured_fraction_theta_max     0.999
_diffrn_measured_fraction_theta_full     0.999
_diffrn_reflns_limit_h_min     -11
_diffrn_reflns_limit_h_max     11
_diffrn_reflns_limit_k_min     -8
_diffrn_reflns_limit_k_max     8
_diffrn_reflns_limit_l_min     -38
_diffrn_reflns_limit_l_max     36
_diffrn_standards_number     0
_diffrn_standards_interval_count     ?
_diffrn_standards_interval_time     ?
_diffrn_standards_decay_%     ?
_refine_special_details
;
 Refinement of F^2^ against ALL reflections.  The weighted R-factor wR and
 goodness of fit S are based on F^2^, conventional R-factors R are based
 on F, with F set to zero for negative F^2^. The threshold expression of
 F^2^ > 2sigma(F^2^) is used only for calculating R-factors(gt) etc. and is
 not relevant to the choice of reflections for refinement.  R-factors based
 on F^2^ are statistically about twice as large as those based on F, and R-
 factors based on ALL data will be even larger.
;
_reflns_number_total     3958
_reflns_number_gt     3363
_reflns_threshold_expression     I>2\s(I)
_refine_ls_structure_factor_coef     Fsqd
_refine_ls_matrix_type     full
_refine_ls_R_factor_all     0.0478
_refine_ls_R_factor_gt     0.0402
_refine_ls_wR_factor_gt     0.1066
_refine_ls_wR_factor_ref     0.1128
_refine_ls_goodness_of_fit_ref     1.042
_refine_ls_restrained_S_all     1.042
_refine_ls_number_reflns     3958
_refine_ls_number_parameters     219
_refine_ls_number_restraints     0
_refine_ls_hydrogen_treatment     constr
_refine_ls_weighting_scheme     calc
_refine_ls_weighting_details
         'calc w=1/[\s^2^(Fo^2^)+(0.0592P)^2^+0.6896P] where P=(Fo^2^+2Fc^2^)/3'
_atom_sites_solution_hydrogens     difmap
_atom_sites_solution_primary     direct
_atom_sites_solution_secondary     difmap
_refine_ls_shift/su_max     0.000
_refine_ls_shift/su_mean     0.000
_refine_diff_density_max     0.322
_refine_diff_density_min     -0.491
_refine_ls_extinction_method     none
_refine_ls_extinction_coef     ?
loop_
    _atom_type_symbol
    _atom_type_description
    _atom_type_scat_dispersion_real
    _atom_type_scat_dispersion_imag
    _atom_type_scat_source
    'C' 'C' 0.0033 0.0016
                         'International Tables Vol C Tables 4.2.6.8 and 6.1.1.4'
    'H' 'H' 0.0000 0.0000
                         'International Tables Vol C Tables 4.2.6.8 and 6.1.1.4'
    'O' 'O' 0.0106 0.0060
                         'International Tables Vol C Tables 4.2.6.8 and 6.1.1.4'
    'S' 'S' 0.1246 0.1234
                         'International Tables Vol C Tables 4.2.6.8 and 6.1.1.4'
_computing_data_collection     '<i>APEX2</i> (Bruker, 2009)'
_computing_cell_refinement     '<i>SAINT</i> (Bruker, 2009)'
_computing_data_reduction     '<i>SAINT</i> (Bruker, 2009)'
_computing_structure_solution     '<i>SHELXS97</i> (Sheldrick, 2008)'
_computing_structure_refinement     '<i>SHELXL97</i> (Sheldrick, 2008)'
_computing_molecular_graphics
        '<i>ORTEP-3</i> (Farrugia, 1997) and <i>DIAMOND</i> (Brandenburg, 1998)'
_computing_publication_material     '<i>SHELXL97</i> (Sheldrick, 2008)'
loop_
    _atom_site_type_symbol
    _atom_site_label
    _atom_site_fract_x
    _atom_site_fract_y
    _atom_site_fract_z
    _atom_site_U_iso_or_equiv
    _atom_site_adp_type
    _atom_site_calc_flag
    _atom_site_refinement_flags
    _atom_site_occupancy
    _atom_site_symmetry_multiplicity
    _atom_site_disorder_assembly
    _atom_site_disorder_group
    S S1 0.27965(4) 0.47230(6) 0.122492(12) 0.02209(11) Uani d . 1 2 . .
    O O1 0.53486(13) 0.23737(18) 0.03339(4) 0.0289(3) Uani d . 1 2 . .
    O O2 0.14170(12) 0.35873(19) 0.10517(4) 0.0307(3) Uani d . 1 2 . .
    O O3 0.26753(12) 0.69453(18) 0.12988(4) 0.0298(3) Uani d . 1 2 . .
    C C1 0.41907(16) 0.4236(2) 0.08492(5) 0.0219(3) Uani d . 1 2 . .
    C C2 0.56531(16) 0.5295(2) 0.07891(5) 0.0213(3) Uani d . 1 2 . .
    C C3 0.65037(16) 0.7128(2) 0.09593(5) 0.0218(3) Uani d . 1 2 . .
    C C4 0.60027(17) 0.8614(2) 0.12726(5) 0.0247(3) Uani d . 1 2 . .
    H H4 0.5033 0.8415 0.1389 0.030 Uiso calc R 1 2 . .
    C C5 0.68864(19) 1.0335(3) 0.14119(6) 0.0295(3) Uani d . 1 2 . .
    H H5 0.6519 1.1313 0.1622 0.035 Uiso calc R 1 2 . .
    C C6 0.83300(19) 1.0672(3) 0.12478(6) 0.0332(4) Uani d . 1 2 . .
    H H6 0.8936 1.1870 0.1345 0.040 Uiso calc R 1 2 . .
    C C7 0.88506(18) 0.9260(3) 0.09476(6) 0.0316(4) Uani d . 1 2 . .
    H H7 0.9831 0.9485 0.0840 0.038 Uiso calc R 1 2 . .
    C C8 0.79719(16) 0.7470(2) 0.07925(5) 0.0254(3) Uani d . 1 2 . .
    C C9 0.85486(18) 0.6061(3) 0.04712(6) 0.0305(3) Uani d . 1 2 . .
    H H9 0.9540 0.6316 0.0373 0.037 Uiso calc R 1 2 . .
    C C10 0.77213(19) 0.4364(3) 0.03018(6) 0.0308(3) Uani d . 1 2 . .
    H H10 0.8093 0.3442 0.0082 0.037 Uiso calc R 1 2 . .
    C C11 0.62874(18) 0.4049(2) 0.04693(5) 0.0251(3) Uani d . 1 2 . .
    C C12 0.40872(18) 0.2496(2) 0.05693(5) 0.0260(3) Uani d . 1 2 . .
    C C13 0.2966(2) 0.0750(3) 0.04686(6) 0.0349(4) Uani d . 1 2 . .
    H H13A 0.3285 -0.0119 0.0217 0.052 Uiso calc R 1 2 . .
    H H13B 0.1927 0.1325 0.0374 0.052 Uiso calc R 1 2 . .
    H H13C 0.2943 -0.0110 0.0749 0.052 Uiso calc R 1 2 . .
    C C14 0.35605(16) 0.3550(2) 0.17546(5) 0.0218(3) Uani d . 1 2 . .
    C C15 0.46746(18) 0.4594(3) 0.20557(5) 0.0279(3) Uani d . 1 2 . .
    H H15 0.4992 0.5975 0.1985 0.033 Uiso calc R 1 2 . .
    C C16 0.53175(19) 0.3600(3) 0.24596(5) 0.0320(4) Uani d . 1 2 . .
    H H16 0.6078 0.4310 0.2666 0.038 Uiso calc R 1 2 . .
    C C17 0.48649(18) 0.1574(3) 0.25668(5) 0.0298(3) Uani d . 1 2 . .
    C C18 0.37223(19) 0.0579(3) 0.22656(6) 0.0291(3) Uani d . 1 2 . .
    H H18 0.3380 -0.0784 0.2340 0.035 Uiso calc R 1 2 . .
    C C19 0.30745(17) 0.1542(2) 0.18583(5) 0.0253(3) Uani d . 1 2 . .
    H H19 0.2308 0.0838 0.1652 0.030 Uiso calc R 1 2 . .
    C C20 0.5594(2) 0.0488(3) 0.30016(6) 0.0441(5) Uani d . 1 2 . .
    H H20A 0.5242 0.1161 0.3275 0.066 Uiso calc R 1 2 . .
    H H20B 0.6729 0.0591 0.3020 0.066 Uiso calc R 1 2 . .
    H H20C 0.5287 -0.0994 0.2992 0.066 Uiso calc R 1 2 . .
loop_
    _atom_site_aniso_label
    _atom_site_aniso_U_11
    _atom_site_aniso_U_22
    _atom_site_aniso_U_33
    _atom_site_aniso_U_12
    _atom_site_aniso_U_13
    _atom_site_aniso_U_23
    S1 0.01901(17) 0.0225(2) 0.02499(19) -0.00027(13) 0.00374(13) 0.00294(13)
    O1 0.0367(6) 0.0263(6) 0.0254(5) -0.0045(5) 0.0102(4) -0.0036(4)
    O2 0.0212(5) 0.0360(7) 0.0345(6) -0.0048(5) 0.0009(4) 0.0022(5)
    O3 0.0270(5) 0.0233(6) 0.0403(6) 0.0038(4) 0.0093(5) 0.0044(5)
    C1 0.0227(6) 0.0237(7) 0.0195(6) -0.0006(5) 0.0028(5) 0.0026(5)
    C2 0.0217(6) 0.0232(7) 0.0193(6) 0.0012(5) 0.0031(5) 0.0034(5)
    C3 0.0210(6) 0.0231(7) 0.0210(6) 0.0007(5) 0.0014(5) 0.0047(5)
    C4 0.0240(7) 0.0236(7) 0.0266(7) 0.0005(6) 0.0037(5) 0.0011(6)
    C5 0.0308(8) 0.0261(8) 0.0313(8) -0.0006(6) 0.0030(6) -0.0022(6)
    C6 0.0299(8) 0.0312(9) 0.0375(9) -0.0099(7) 0.0004(6) -0.0011(7)
    C7 0.0241(7) 0.0358(9) 0.0352(8) -0.0076(6) 0.0048(6) 0.0033(7)
    C8 0.0220(6) 0.0291(8) 0.0249(7) -0.0004(6) 0.0026(5) 0.0041(6)
    C9 0.0257(7) 0.0366(9) 0.0309(8) 0.0011(7) 0.0108(6) 0.0043(7)
    C10 0.0331(8) 0.0327(9) 0.0286(8) 0.0022(7) 0.0124(6) 0.0000(6)
    C11 0.0301(7) 0.0234(7) 0.0225(7) -0.0016(6) 0.0056(6) 0.0014(6)
    C12 0.0316(7) 0.0256(8) 0.0210(7) -0.0037(6) 0.0042(5) 0.0015(6)
    C13 0.0430(9) 0.0297(9) 0.0326(8) -0.0117(7) 0.0066(7) -0.0041(7)
    C14 0.0233(6) 0.0215(7) 0.0216(6) 0.0020(5) 0.0061(5) 0.0003(5)
    C15 0.0312(7) 0.0259(8) 0.0268(7) -0.0050(6) 0.0048(6) -0.0002(6)
    C16 0.0334(8) 0.0370(9) 0.0250(7) -0.0034(7) 0.0007(6) -0.0018(7)
    C17 0.0316(8) 0.0362(9) 0.0227(7) 0.0050(7) 0.0080(6) 0.0045(6)
    C18 0.0339(8) 0.0253(8) 0.0297(8) 0.0003(6) 0.0097(6) 0.0033(6)
    C19 0.0274(7) 0.0231(7) 0.0262(7) -0.0024(6) 0.0069(6) 0.0000(6)
    C20 0.0469(10) 0.0543(12) 0.0306(9) 0.0023(9) 0.0021(8) 0.0138(8)
_geom_special_details
;
 All esds (except the esd in the dihedral angle between two l.s. planes)
 are estimated using the full covariance matrix.  The cell esds are taken
 into account individually in the estimation of esds in distances, angles
 and torsion angles; correlations between esds in cell parameters are only
 used when they are defined by crystal symmetry.  An approximate (isotropic)
 treatment of cell esds is used for estimating esds involving l.s. planes.
;
loop_
    _geom_bond_atom_site_label_1
    _geom_bond_atom_site_label_2
    _geom_bond_site_symmetry_2
    _geom_bond_distance
    _geom_bond_publ_flag
    S1 O2 . 1.4354(11) ?
    S1 O3 . 1.4366(12) ?
    S1 C1 . 1.7450(15) ?
    S1 C14 . 1.7611(15) ?
    O1 C12 . 1.3562(18) ?
    O1 C11 . 1.3700(18) ?
    C1 C12 . 1.369(2) ?
    C1 C2 . 1.4632(19) ?
    C2 C11 . 1.381(2) ?
    C2 C3 . 1.436(2) ?
    C3 C4 . 1.413(2) ?
    C3 C8 . 1.4293(19) ?
    C4 C5 . 1.370(2) ?
    C4 H4 . 0.9500 ?
    C5 C6 . 1.405(2) ?
    C5 H5 . 0.9500 ?
    C6 C7 . 1.363(2) ?
    C6 H6 . 0.9500 ?
    C7 C8 . 1.414(2) ?
    C7 H7 . 0.9500 ?
    C8 C9 . 1.424(2) ?
    C9 C10 . 1.355(2) ?
    C9 H9 . 0.9500 ?
    C10 C11 . 1.400(2) ?
    C10 H10 . 0.9500 ?
    C12 C13 . 1.483(2) ?
    C13 H13A . 0.9800 ?
    C13 H13B . 0.9800 ?
    C13 H13C . 0.9800 ?
    C14 C19 . 1.390(2) ?
    C14 C15 . 1.390(2) ?
    C15 C16 . 1.386(2) ?
    C15 H15 . 0.9500 ?
    C16 C17 . 1.394(2) ?
    C16 H16 . 0.9500 ?
    C17 C18 . 1.391(2) ?
    C17 C20 . 1.506(2) ?
    C18 C19 . 1.386(2) ?
    C18 H18 . 0.9500 ?
    C19 H19 . 0.9500 ?
    C20 H20A . 0.9800 ?
    C20 H20B . 0.9800 ?
    C20 H20C . 0.9800 ?
loop_
    _geom_angle_atom_site_label_1
    _geom_angle_atom_site_label_2
    _geom_angle_atom_site_label_3
    _geom_angle_site_symmetry_1
    _geom_angle_site_symmetry_3
    _geom_angle
    _geom_angle_publ_flag
    O2 S1 O3 . . 118.39(7) ?
    O2 S1 C1 . . 107.60(7) ?
    O3 S1 C1 . . 109.60(7) ?
    O2 S1 C14 . . 107.55(7) ?
    O3 S1 C14 . . 108.36(7) ?
    C1 S1 C14 . . 104.45(7) ?
    C12 O1 C11 . . 107.34(11) ?
    C12 C1 C2 . . 107.44(13) ?
    C12 C1 S1 . . 120.67(11) ?
    C2 C1 S1 . . 131.67(11) ?
    C11 C2 C3 . . 117.89(13) ?
    C11 C2 C1 . . 103.51(13) ?
    C3 C2 C1 . . 138.60(13) ?
    C4 C3 C8 . . 117.86(13) ?
    C4 C3 C2 . . 125.43(13) ?
    C8 C3 C2 . . 116.70(13) ?
    C5 C4 C3 . . 121.38(14) ?
    C5 C4 H4 . . 119.3 ?
    C3 C4 H4 . . 119.3 ?
    C4 C5 C6 . . 120.75(15) ?
    C4 C5 H5 . . 119.6 ?
    C6 C5 H5 . . 119.6 ?
    C7 C6 C5 . . 119.30(15) ?
    C7 C6 H6 . . 120.4 ?
    C5 C6 H6 . . 120.4 ?
    C6 C7 C8 . . 121.82(15) ?
    C6 C7 H7 . . 119.1 ?
    C8 C7 H7 . . 119.1 ?
    C7 C8 C9 . . 119.84(14) ?
    C7 C8 C3 . . 118.89(14) ?
    C9 C8 C3 . . 121.26(14) ?
    C10 C9 C8 . . 121.78(14) ?
    C10 C9 H9 . . 119.1 ?
    C8 C9 H9 . . 119.1 ?
    C9 C10 C11 . . 116.24(15) ?
    C9 C10 H10 . . 121.9 ?
    C11 C10 H10 . . 121.9 ?
    O1 C11 C2 . . 111.64(13) ?
    O1 C11 C10 . . 122.26(14) ?
    C2 C11 C10 . . 126.08(15) ?
    O1 C12 C1 . . 110.07(13) ?
    O1 C12 C13 . . 113.98(13) ?
    C1 C12 C13 . . 135.95(15) ?
    C12 C13 H13A . . 109.5 ?
    C12 C13 H13B . . 109.5 ?
    H13A C13 H13B . . 109.5 ?
    C12 C13 H13C . . 109.5 ?
    H13A C13 H13C . . 109.5 ?
    H13B C13 H13C . . 109.5 ?
    C19 C14 C15 . . 120.70(14) ?
    C19 C14 S1 . . 119.04(11) ?
    C15 C14 S1 . . 120.22(12) ?
    C16 C15 C14 . . 119.28(15) ?
    C16 C15 H15 . . 120.4 ?
    C14 C15 H15 . . 120.4 ?
    C15 C16 C17 . . 120.97(15) ?
    C15 C16 H16 . . 119.5 ?
    C17 C16 H16 . . 119.5 ?
    C18 C17 C16 . . 118.70(14) ?
    C18 C17 C20 . . 120.71(16) ?
    C16 C17 C20 . . 120.59(16) ?
    C19 C18 C17 . . 121.13(15) ?
    C19 C18 H18 . . 119.4 ?
    C17 C18 H18 . . 119.4 ?
    C18 C19 C14 . . 119.19(14) ?
    C18 C19 H19 . . 120.4 ?
    C14 C19 H19 . . 120.4 ?
    C17 C20 H20A . . 109.5 ?
    C17 C20 H20B . . 109.5 ?
    H20A C20 H20B . . 109.5 ?
    C17 C20 H20C . . 109.5 ?
    H20A C20 H20C . . 109.5 ?
    H20B C20 H20C . . 109.5 ?
loop_
    _geom_torsion_atom_site_label_1
    _geom_torsion_atom_site_label_2
    _geom_torsion_atom_site_label_3
    _geom_torsion_atom_site_label_4
    _geom_torsion_site_symmetry_1
    _geom_torsion_site_symmetry_2
    _geom_torsion_site_symmetry_3
    _geom_torsion_site_symmetry_4
    _geom_torsion
    _geom_torsion_publ_flag
    O2 S1 C1 C12 . . . . -21.68(14) ?
    O3 S1 C1 C12 . . . . -151.66(12) ?
    C14 S1 C1 C12 . . . . 92.43(13) ?
    O2 S1 C1 C2 . . . . 164.56(13) ?
    O3 S1 C1 C2 . . . . 34.58(16) ?
    C14 S1 C1 C2 . . . . -81.34(15) ?
    C12 C1 C2 C11 . . . . 0.24(16) ?
    S1 C1 C2 C11 . . . . 174.62(12) ?
    C12 C1 C2 C3 . . . . 179.65(17) ?
    S1 C1 C2 C3 . . . . -6.0(3) ?
    C11 C2 C3 C4 . . . . 177.50(14) ?
    C1 C2 C3 C4 . . . . -1.8(3) ?
    C11 C2 C3 C8 . . . . -2.0(2) ?
    C1 C2 C3 C8 . . . . 178.65(16) ?
    C8 C3 C4 C5 . . . . 0.3(2) ?
    C2 C3 C4 C5 . . . . -179.20(14) ?
    C3 C4 C5 C6 . . . . -0.3(2) ?
    C4 C5 C6 C7 . . . . -0.1(3) ?
    C5 C6 C7 C8 . . . . 0.6(3) ?
    C6 C7 C8 C9 . . . . 178.71(15) ?
    C6 C7 C8 C3 . . . . -0.6(2) ?
    C4 C3 C8 C7 . . . . 0.1(2) ?
    C2 C3 C8 C7 . . . . 179.66(13) ?
    C4 C3 C8 C9 . . . . -179.15(14) ?
    C2 C3 C8 C9 . . . . 0.4(2) ?
    C7 C8 C9 C10 . . . . -177.80(16) ?
    C3 C8 C9 C10 . . . . 1.5(2) ?
    C8 C9 C10 C11 . . . . -1.5(2) ?
    C12 O1 C11 C2 . . . . -0.60(17) ?
    C12 O1 C11 C10 . . . . 178.08(15) ?
    C3 C2 C11 O1 . . . . -179.34(12) ?
    C1 C2 C11 O1 . . . . 0.22(16) ?
    C3 C2 C11 C10 . . . . 2.0(2) ?
    C1 C2 C11 C10 . . . . -178.40(15) ?
    C9 C10 C11 O1 . . . . -178.71(15) ?
    C9 C10 C11 C2 . . . . -0.2(2) ?
    C11 O1 C12 C1 . . . . 0.76(16) ?
    C11 O1 C12 C13 . . . . -178.63(13) ?
    C2 C1 C12 O1 . . . . -0.62(17) ?
    S1 C1 C12 O1 . . . . -175.75(10) ?
    C2 C1 C12 C13 . . . . 178.57(17) ?
    S1 C1 C12 C13 . . . . 3.4(3) ?
    O2 S1 C14 C19 . . . . 17.39(14) ?
    O3 S1 C14 C19 . . . . 146.47(11) ?
    C1 S1 C14 C19 . . . . -96.75(12) ?
    O2 S1 C14 C15 . . . . -164.89(12) ?
    O3 S1 C14 C15 . . . . -35.81(14) ?
    C1 S1 C14 C15 . . . . 80.97(13) ?
    C19 C14 C15 C16 . . . . 0.9(2) ?
    S1 C14 C15 C16 . . . . -176.78(12) ?
    C14 C15 C16 C17 . . . . 0.1(2) ?
    C15 C16 C17 C18 . . . . -1.6(2) ?
    C15 C16 C17 C20 . . . . 178.72(16) ?
    C16 C17 C18 C19 . . . . 2.1(2) ?
    C20 C17 C18 C19 . . . . -178.24(15) ?
    C17 C18 C19 C14 . . . . -1.1(2) ?
    C15 C14 C19 C18 . . . . -0.4(2) ?
    S1 C14 C19 C18 . . . . 177.28(11) ?
loop_
    _geom_hbond_atom_site_label_D
    _geom_hbond_atom_site_label_H
    _geom_hbond_atom_site_label_A
    _geom_hbond_site_symmetry_A
    _geom_hbond_distance_DH
    _geom_hbond_distance_HA
    _geom_hbond_distance_DA
    _geom_hbond_angle_DHA
    C13 H13A O1 3_655 0.98 2.54 3.503(2) 168
    C13 H13C O3 1_545 0.98 2.49 3.440(2) 164
    C5 H5 Cg 1_565 0.95 2.80 3.648(2) 149
_iucr_refine_instructions_details
;
TITL 1155 IN P2(1)/N
CELL  0.71073  8.66280  6.36690 28.91190 90.00000 96.79500 90.00000
ZERR 4  0.00020  0.00010  0.00060  0.00000  0.00100  0.00000
LATT 1
SYMM -X+ 0.50000, Y+ 0.50000, -Z+ 0.50000
SFAC C H O S
UNIT 80 64 12 4
TEMP -100
PLAN 30
FMAP 2
L.S. 15
ACTA
CONF
MPLA 14 C1 C2 C3 C4 C5 C6 C7 C8 C9 C10 C11 C12 O1 C13
MPLA 6 C14 C15 C16 C17 C18 C19
EQIV $1 -x+1, -y, -z
EQIV $2 x,y-1,z
HTAB C13 O1_$1
HTAB C13 O3_$2
BOND $H
WGHT    0.059200    0.689600
FVAR       0.16319
S1    4    0.279654    0.472301    0.122492    11.00000    0.01901    0.02254 =
         0.02499    0.00294    0.00374   -0.00027
O1    3    0.534859    0.237365    0.033389    11.00000    0.03666    0.02629 =
         0.02541   -0.00361    0.01024   -0.00452
O2    3    0.141704    0.358730    0.105166    11.00000    0.02117    0.03597 =
         0.03445    0.00222    0.00093   -0.00481
O3    3    0.267529    0.694531    0.129877    11.00000    0.02702    0.02329 =
         0.04035    0.00440    0.00929    0.00375
C1    1    0.419074    0.423644    0.084920    11.00000    0.02267    0.02368 =
         0.01951    0.00256    0.00276   -0.00064
C2    1    0.565309    0.529464    0.078914    11.00000    0.02170    0.02319 =
         0.01930    0.00336    0.00309    0.00121
C3    1    0.650367    0.712846    0.095925    11.00000    0.02099    0.02309 =
         0.02102    0.00469    0.00145    0.00072
C4    1    0.600272    0.861407    0.127257    11.00000    0.02401    0.02359 =
         0.02658    0.00110    0.00369    0.00053
AFIX  43
H4    2    0.503275    0.841491    0.138906    11.00000   -1.20000
AFIX   0
C5    1    0.688641    1.033540    0.141186    11.00000    0.03076    0.02609 =
         0.03135   -0.00217    0.00297   -0.00064
AFIX  43
H5    2    0.651931    1.131302    0.162176    11.00000   -1.20000
AFIX   0
C6    1    0.832996    1.067156    0.124777    11.00000    0.02995    0.03116 =
         0.03755   -0.00115    0.00040   -0.00988
AFIX  43
H6    2    0.893637    1.187014    0.134509    11.00000   -1.20000
AFIX   0
C7    1    0.885063    0.926000    0.094759    11.00000    0.02412    0.03581 =
         0.03523    0.00332    0.00484   -0.00762
AFIX  43
H7    2    0.983131    0.948491    0.083959    11.00000   -1.20000
AFIX   0
C8    1    0.797191    0.747040    0.079248    11.00000    0.02198    0.02914 =
         0.02494    0.00409    0.00261   -0.00042
C9    1    0.854865    0.606085    0.047122    11.00000    0.02566    0.03665 =
         0.03093    0.00432    0.01085    0.00111
AFIX  43
H9    2    0.954010    0.631633    0.037299    11.00000   -1.20000
AFIX   0
C10   1    0.772132    0.436446    0.030177    11.00000    0.03306    0.03270 =
         0.02863    0.00002    0.01243    0.00223
AFIX  43
H10   2    0.809340    0.344158    0.008171    11.00000   -1.20000
AFIX   0
C11   1    0.628739    0.404879    0.046933    11.00000    0.03007    0.02340 =
         0.02248    0.00141    0.00557   -0.00157
C12   1    0.408722    0.249645    0.056929    11.00000    0.03161    0.02562 =
         0.02104    0.00147    0.00422   -0.00371
C13   1    0.296569    0.075005    0.046856    11.00000    0.04304    0.02968 =
         0.03263   -0.00413    0.00657   -0.01166
AFIX 137
H13A  2    0.328510   -0.011907    0.021677    11.00000   -1.50000
H13B  2    0.192717    0.132517    0.037357    11.00000   -1.50000
H13C  2    0.294346   -0.011029    0.074876    11.00000   -1.50000
AFIX   0
C14   1    0.356051    0.354994    0.175462    11.00000    0.02326    0.02147 =
         0.02158    0.00028    0.00612    0.00200
C15   1    0.467460    0.459422    0.205567    11.00000    0.03119    0.02587 =
         0.02684   -0.00017    0.00480   -0.00497
AFIX  43
H15   2    0.499188    0.597450    0.198529    11.00000   -1.20000
AFIX   0
C16   1    0.531745    0.360006    0.245957    11.00000    0.03336    0.03704 =
         0.02500   -0.00176    0.00069   -0.00344
AFIX  43
H16   2    0.607769    0.431000    0.266642    11.00000   -1.20000
AFIX   0
C17   1    0.486491    0.157362    0.256677    11.00000    0.03165    0.03624 =
         0.02269    0.00446    0.00802    0.00500
C18   1    0.372230    0.057883    0.226556    11.00000    0.03392    0.02525 =
         0.02968    0.00325    0.00973    0.00029
AFIX  43
H18   2    0.338017   -0.078393    0.234030    11.00000   -1.20000
AFIX   0
C19   1    0.307450    0.154201    0.185827    11.00000    0.02740    0.02312 =
         0.02616    0.00003    0.00695   -0.00240
AFIX  43
H19   2    0.230768    0.083817    0.165250    11.00000   -1.20000
AFIX   0
C20   1    0.559419    0.048825    0.300163    11.00000    0.04686    0.05433 =
         0.03061    0.01381    0.00208    0.00227
AFIX 137
H20A  2    0.524171    0.116146    0.327535    11.00000   -1.50000
H20B  2    0.672854    0.059105    0.301997    11.00000   -1.50000
H20C  2    0.528674   -0.099383    0.299247    11.00000   -1.50000
HKLF 4
REM  1155 IN P2(1)/N
REM R1 =  0.0402 for   3363 Fo > 4sig(Fo)  and  0.0478 for all   3958 data
REM    219 parameters refined using      0 restraints
END
WGHT      0.0592      0.6897
REM Highest difference peak  0.322,  deepest hole -0.491,  1-sigma level  0.060
Q1    1   0.3478  0.4545  0.0992  11.00000  0.05    0.32
Q2    1   0.3239  0.4129  0.1519  11.00000  0.05    0.31
Q3    1   0.7253  0.7436  0.0868  11.00000  0.05    0.28
Q4    1   0.3961  0.4159  0.1918  11.00000  0.05    0.27
Q5    1   0.3214  0.2748  0.1846  11.00000  0.05    0.27
Q6    1   0.3548 -0.0427  0.0479  11.00000  0.05    0.26
Q7    1   0.6157  0.6126  0.0932  11.00000  0.05    0.26
Q8    1   0.5932  0.4773  0.0638  11.00000  0.05    0.26
Q9    1   0.8289  0.6581  0.0677  11.00000  0.05    0.26
Q10   1   0.4514  0.0876  0.2381  11.00000  0.05    0.26
Q11   1   0.4921 -0.0229  0.3190  11.00000  0.05    0.25
Q12   1   0.8493  0.8197  0.0907  11.00000  0.05    0.25
Q13   1   0.4792  0.4170  0.2292  11.00000  0.05    0.25
Q14   1   0.7069  0.4273  0.0389  11.00000  0.05    0.25
Q15   1   0.2645  0.0735  0.0067  11.00000  0.05    0.25
Q16   1   0.3889  0.3695  0.0620  11.00000  0.05    0.24
Q17   1   0.6378 -0.0666  0.2882  11.00000  0.05    0.24
Q18   1   0.5150  0.2527  0.2502  11.00000  0.05    0.24
Q19   1   0.8290  0.4888  0.0472  11.00000  0.05    0.24
Q20   1   0.7626  1.0290  0.1363  11.00000  0.05    0.23
Q21   1   0.4216  0.3149  0.0791  11.00000  0.05    0.23
Q22   1   0.4965  0.4859  0.0869  11.00000  0.05    0.23
Q23   1   0.6283  0.7678  0.1166  11.00000  0.05    0.23
Q24   1   0.5157  0.1116  0.2760  11.00000  0.05    0.21
Q25   1   0.2367  0.0645  0.0781  11.00000  0.05    0.19
Q26   1   0.3484  0.1685  0.0481  11.00000  0.05    0.19
Q27   1   0.5943  0.3074  0.0410  11.00000  0.05    0.18
Q28   1   0.6779  0.9111  0.1477  11.00000  0.05    0.17
Q29   1   0.8442  0.3948  0.2653  11.00000  0.05    0.17
Q30   1   0.1832  0.4362  0.1152  11.00000  0.05    0.16
;
