# Supplementary material for: 2-Methyl-1-(4-methyl­phenyl­sulfon­yl)naphtho­[2,1-b]furan
Source: Acta Crystallogr Sect E Struct Rep Online. 2012 Mar 28;68(Pt 4):o1193. doi: 10.1107/S1600536812012159 (PMC3344130; doi:10.1107/S1600536812012159)
Supplement: Supplementary file 2 [file e-68-o1193-Isup2.hkl]

# 
# h,k,l, Fc-squared, Fo-squared, sigma(Fo-squared) and status flag 
# 
data_I
_shelx_title ' 1155 IN P2(1)/N' 
_shelx_refln_list_code          4 
_shelx_F_calc_maximum      209.19 
_exptl_crystal_F_000       704.00 
_reflns_d_resolution_high  0.7494 
 
loop_ 
 _symmetry_equiv_pos_as_xyz 
 'x, y, z' 
 '-x+1/2, y+1/2, -z+1/2' 
 '-x, -y, -z' 
 'x-1/2, -y-1/2, z-1/2' 
 
_cell_length_a     8.6628 
_cell_length_b     6.3669 
_cell_length_c    28.9119 
_cell_angle_alpha  90.000 
_cell_angle_beta   96.795 
_cell_angle_gamma  90.000 
 
_shelx_F_squared_multiplier     1.000 
 
loop_ 
 _refln_index_h 
 _refln_index_k 
 _refln_index_l 
 _refln_F_squared_calc 
 _refln_F_squared_meas 
 _refln_F_squared_sigma 
 _refln_observed_status 
   2   0   0     2802.38     2732.08     49.87 o 
   4   0   0        2.35       26.69      2.84 o 
   6   0   0        4.44       21.63      2.65 o 
   8   0   0       47.48       55.89      9.76 o 
  10   0   0        0.16        1.36      2.78 o 
   1   1   0      423.11      440.27      5.44 o 
   2   1   0      170.91      170.41      2.96 o 
   3   1   0      345.40      355.12      4.98 o 
   4   1   0        6.49        4.60      0.83 o 
   5   1   0        1.64        1.41      1.01 o 
   6   1   0       96.46      114.49      3.68 o 
   7   1   0      464.97      447.21      8.69 o 
   8   1   0      116.04      119.91      4.57 o 
   9   1   0      139.64      151.76      9.05 o 
  10   1   0       96.02       90.64      5.05 o 
  11   1   0      161.91      158.07      7.39 o 
   0   2   0     4509.15     4376.63     63.33 o 
   1   2   0        4.46        2.39      0.44 o 
   2   2   0     1091.83      979.16     12.95 o 
   3   2   0      511.80      657.97      7.60 o 
   4   2   0       20.68       19.96      0.98 o 
   5   2   0      536.45      541.41      6.51 o 
   6   2   0      203.40      207.94      4.50 o 
   7   2   0      198.19      201.78      4.84 o 
   8   2   0       27.45       19.86      2.04 o 
   9   2   0       14.52       14.47      1.99 o 
  10   2   0        4.09        1.73      1.71 o 
  11   2   0      245.36      263.99      9.43 o 
   1   3   0      967.49     1053.90     13.48 o 
   2   3   0        9.77       16.87      1.54 o 
   3   3   0        1.57        0.92      0.98 o 
   4   3   0      156.78      139.60      4.42 o 
   5   3   0      146.58      154.76      6.42 o 
   6   3   0     2076.50     2036.94     29.02 o 
   7   3   0      217.60      214.72      6.45 o 
   8   3   0      303.98      287.97      8.24 o 
   9   3   0      146.79      150.60      5.95 o 
  10   3   0       40.87       40.06      3.89 o 
   0   4   0       54.22       34.48      2.91 o 
   1   4   0      439.78      412.55      6.32 o 
   2   4   0      235.97      212.89      5.19 o 
   3   4   0      247.83      222.42      6.00 o 
   4   4   0     1220.76     1253.98     23.28 o 
   5   4   0     1160.88     1114.20     22.21 o 
   6   4   0      274.70      267.13     11.71 o 
   7   4   0      102.85      104.32      6.53 o 
   8   4   0      214.96      216.53      9.76 o 
   9   4   0      131.49      140.06      8.59 o 
  10   4   0       15.94       24.23     13.52 o 
   1   5   0        0.39       -0.79      0.99 o 
   2   5   0      155.91      173.64      5.42 o 
   3   5   0      242.76      241.16     15.56 o 
   4   5   0       14.42       18.66      2.94 o 
   5   5   0      165.59      168.93      7.33 o 
   6   5   0       47.25       46.95      4.65 o 
   7   5   0      117.24      127.76      7.72 o 
   8   5   0       59.08       54.99      5.84 o 
   9   5   0       62.22       61.20      7.30 o 
   0   6   0       65.46      108.65     11.98 o 
   1   6   0      291.57      303.44      6.58 o 
   2   6   0       70.16       58.85      2.89 o 
   3   6   0        5.74        2.15      2.09 o 
   4   6   0      226.80      222.39      8.52 o 
   5   6   0      330.26      335.31     14.46 o 
   6   6   0        5.06        4.51      4.51 o 
   7   6   0      112.73      133.73     17.09 o 
   8   6   0        0.37        0.75      4.51 o 
   1   7   0       44.64       45.13      5.02 o 
   2   7   0      224.67      249.33     10.85 o 
   3   7   0       46.25       50.04      3.57 o 
   4   7   0       51.40       54.47      6.31 o 
   5   7   0       59.61       63.76      7.00 o 
   6   7   0      122.35      129.48     13.52 o 
   0   8   0        0.72        0.38      3.76 o 
   1   8   0      212.54      230.34     11.26 o 
   2   8   0       32.39       27.04      7.51 o 
   3   8   0       89.94      104.77     12.77 o 
 -11   0   1       84.51       87.37      7.11 o 
  -9   0   1       16.70       12.59      3.42 o 
  -7   0   1      469.09      519.70     18.31 o 
  -5   0   1        4.65        0.70      1.87 o 
  -3   0   1     3573.10     3509.65     50.90 o 
  -1   0   1     1355.14     1335.97     18.54 o 
   1   0   1    18267.74    15312.79    189.86 o 
   3   0   1     2970.49     2756.58     40.78 o 
   5   0   1      421.33      361.43      8.93 o 
   7   0   1     2157.03     2037.63     43.47 o 
   9   0   1      335.67      330.38     16.15 o 
  11   0   1        1.42        1.00      3.06 o 
 -11   1   1        1.31        2.04      1.93 o 
 -10   1   1      303.07      276.23      7.19 o 
  -9   1   1       34.05       35.14      3.09 o 
  -8   1   1      747.87      693.32     12.21 o 
  -7   1   1       61.68       60.60      3.09 o 
  -6   1   1     2622.60     2494.74     28.49 o 
  -5   1   1      194.49      196.56      4.33 o 
  -4   1   1      292.81      257.22      4.41 o 
  -3   1   1     2006.72     2115.53     19.55 o 
  -2   1   1       45.92       35.16      1.02 o 
  -1   1   1    13731.67    12415.24    116.04 o 
   0   1   1     7004.86     6501.01     93.75 o 
   1   1   1        7.46       11.35      0.66 o 
   2   1   1      155.84      131.76      2.36 o 
   3   1   1      279.04      281.17      4.62 o 
   4   1   1       92.84       56.26      2.02 o 
   5   1   1     1844.39     1971.29     22.71 o 
   6   1   1      117.86      116.95      3.72 o 
   7   1   1       10.02       10.22      1.71 o 
   8   1   1      140.95      139.96      5.66 o 
   9   1   1      109.12      111.45      4.98 o 
  10   1   1       13.48       10.13      2.56 o 
  11   1   1        1.00        2.52      2.10 o 
 -11   2   1      110.53      109.19      4.79 o 
 -10   2   1        6.06        4.47      1.82 o 
  -9   2   1       26.85       24.87      2.33 o 
  -8   2   1        0.39       -0.92      1.11 o 
  -7   2   1      500.51      470.48      9.36 o 
  -6   2   1       50.28       47.36      3.50 o 
  -5   2   1      127.47      123.57      2.58 o 
  -4   2   1        9.69        6.06      0.87 o 
  -3   2   1       88.25      101.25      1.98 o 
  -2   2   1       11.38        5.83      0.96 o 
  -1   2   1      527.72      498.29      5.73 o 
   0   2   1        6.81       16.24      1.22 o 
   1   2   1       86.84      109.84      1.98 o 
   2   2   1     2004.92     2093.37     22.90 o 
   3   2   1     1230.28     1189.07     14.06 o 
   4   2   1     1018.37     1183.88     12.98 o 
   5   2   1      825.98      821.32      8.89 o 
   6   2   1      571.76      519.32      8.03 o 
   7   2   1      670.58      640.04     10.69 o 
   8   2   1      324.32      311.06      6.51 o 
   9   2   1      138.47      144.35      4.71 o 
  10   2   1        1.72       -1.41      1.83 o 
  11   2   1       21.98       21.04      3.13 o 
 -10   3   1        1.20        0.23      2.37 o 
  -9   3   1      115.70      110.51      5.34 o 
  -8   3   1       71.24       75.80      4.14 o 
  -7   3   1       11.02       11.22      1.89 o 
  -6   3   1     2658.06     2514.28     34.73 o 
  -5   3   1      629.09      595.91     14.59 o 
  -4   3   1     1380.40     1399.39     19.63 o 
  -3   3   1       23.02       29.30      2.21 o 
  -2   3   1       11.27        1.67      0.84 o 
  -1   3   1     2395.09     2579.42     25.20 o 
   0   3   1        0.08        2.25      1.24 o 
   1   3   1      190.62      216.18      4.13 o 
   2   3   1      434.09      499.55      8.94 o 
   3   3   1      705.14      727.90     12.58 o 
   4   3   1      217.75      193.92      4.78 o 
   5   3   1      189.26      181.93      6.95 o 
   6   3   1       43.58       64.75      3.00 o 
   7   3   1        1.47        1.01      1.54 o 
   8   3   1      103.18       98.15      4.52 o 
   9   3   1       11.48       12.07      2.57 o 
  10   3   1      294.59      314.98     14.74 o 
 -10   4   1      115.33      116.20      8.49 o 
  -9   4   1        0.62        1.59      2.93 o 
  -8   4   1      250.71      270.32     10.88 o 
  -7   4   1       34.09       28.23      4.00 o 
  -6   4   1       58.39       53.58      4.67 o 
  -5   4   1       68.85       67.66      6.98 o 
  -4   4   1      700.78      679.50     23.86 o 
  -3   4   1        0.92        1.19      1.14 o 
  -2   4   1       27.33       27.42      2.41 o 
  -1   4   1      637.75      717.88      9.49 o 
   0   4   1      255.84      294.68      4.64 o 
   1   4   1      718.69      643.25      8.78 o 
   2   4   1      323.13      346.66      7.19 o 
   3   4   1       96.22       80.63      3.64 o 
   4   4   1      570.49      518.36     12.51 o 
   5   4   1      625.47      596.68     14.55 o 
   6   4   1      629.86      547.26     14.44 o 
   7   4   1      221.08      210.76      9.09 o 
   8   4   1      722.99      691.61     18.57 o 
   9   4   1        0.29        0.05      2.78 o 
  10   4   1        0.27        1.89      5.07 o 
  -9   5   1        2.09       -1.50      4.88 o 
  -8   5   1       33.26       18.06      7.09 o 
  -7   5   1      389.53      378.53     12.63 o 
  -6   5   1      317.05      328.71     10.98 o 
  -5   5   1      122.07      125.17      6.40 o 
  -4   5   1      627.92      621.03     19.72 o 
  -3   5   1      250.89      249.35      7.21 o 
  -2   5   1      622.32      585.54     12.23 o 
  -1   5   1      428.45      454.27      7.13 o 
   0   5   1      130.71      134.90      4.39 o 
   1   5   1        4.06        3.58      1.22 o 
   2   5   1      152.05      149.35      4.16 o 
   3   5   1       21.43       14.34      2.37 o 
   4   5   1        9.04       14.61      3.19 o 
   5   5   1      311.06      344.92     14.12 o 
   6   5   1       24.90       26.55      3.90 o 
   7   5   1       43.83       45.76      5.11 o 
   8   5   1       73.45       75.87      6.53 o 
   9   5   1      421.74      460.38     18.40 o 
  -8   6   1       35.83       18.40      7.13 o 
  -7   6   1       88.07       94.26      8.98 o 
  -6   6   1        4.33        5.41      2.85 o 
  -5   6   1      172.46      172.49     13.33 o 
  -4   6   1      185.63      197.21     23.66 o 
  -3   6   1        0.04        1.28      1.93 o 
  -2   6   1      247.49      244.20      5.71 o 
  -1   6   1      502.07      475.76      8.57 o 
   0   6   1      116.62      108.77      4.67 o 
   1   6   1      139.30      118.83      4.05 o 
   2   6   1      691.61      687.63      9.75 o 
   3   6   1      525.38      500.44     13.06 o 
   4   6   1      437.21      430.05     12.31 o 
   5   6   1       83.97       76.81      6.64 o 
   6   6   1       88.95       93.13     10.51 o 
   7   6   1        9.44       17.65      6.38 o 
   8   6   1        7.69       13.89      7.13 o 
  -6   7   1      219.93      219.86     12.35 o 
  -5   7   1      311.62      308.11     14.27 o 
  -4   7   1       52.85       56.66      6.24 o 
  -3   7   1       20.02       35.70      5.63 o 
  -2   7   1       61.06       51.30      4.01 o 
  -1   7   1       57.70       53.32      4.47 o 
   0   7   1        3.64        6.57      2.92 o 
   1   7   1        8.09        3.30      4.51 o 
   2   7   1       43.55       48.44      8.26 o 
   3   7   1        7.70        5.63      4.88 o 
   4   7   1       31.92       37.99      4.49 o 
   5   7   1       13.04       12.39      6.38 o 
   6   7   1       24.51       14.27      6.76 o 
  -3   8   1       11.97       17.27      7.13 o 
  -2   8   1        8.68        3.00      4.51 o 
  -1   8   1       20.93       35.67      7.89 o 
   0   8   1       87.63       90.35      7.43 o 
   1   8   1        8.43        6.98      3.58 o 
   2   8   1      122.90      144.20     13.89 o 
   3   8   1        5.46        5.26      5.26 o 
 -10   0   2      336.97      322.65     31.54 o 
  -8   0   2     1192.35     1125.53     22.90 o 
  -6   0   2     4058.56     4077.97     62.01 o 
  -4   0   2      473.81      505.12     10.35 o 
  -2   0   2    13143.42    12646.05    266.54 o 
   0   0   2     1590.75     1604.65     63.57 o 
   2   0   2        0.28        5.03      1.30 o 
   4   0   2     3824.40     3862.41     57.09 o 
   6   0   2      784.86      684.36     14.82 o 
   8   0   2     1417.39     1326.29     29.61 o 
  10   0   2      293.84      309.26     12.61 o 
 -11   1   2        9.60        9.36      2.29 o 
 -10   1   2       74.84       76.05      3.96 o 
  -9   1   2        0.67       -1.19      1.37 o 
  -8   1   2      278.45      272.44      8.39 o 
  -7   1   2       86.51       70.91      3.25 o 
  -6   1   2      141.59      137.84      3.91 o 
  -5   1   2      618.29      626.81      9.08 o 
  -4   1   2       93.31       91.04      2.44 o 
  -3   1   2      295.01      249.33      3.57 o 
  -2   1   2      226.77      202.75      3.26 o 
  -1   1   2     3861.05     3840.55     31.56 o 
   0   1   2      426.14      419.03      4.39 o 
   1   1   2    11126.15    10744.48    216.15 o 
   2   1   2     1127.32     1276.84     15.22 o 
   3   1   2      413.77      402.65      5.62 o 
   4   1   2      609.69      672.83      8.70 o 
   5   1   2      333.78      386.73      6.70 o 
   6   1   2       94.64       93.28      3.34 o 
   7   1   2      130.40      104.29      4.02 o 
   8   1   2       55.60       53.81      4.03 o 
   9   1   2        0.00       -1.45      1.95 o 
  10   1   2       30.48       30.68      4.23 o 
  11   1   2      155.70      167.06      6.03 o 
 -11   2   2        1.31       -1.76      1.76 o 
 -10   2   2      205.62      218.65      6.35 o 
  -9   2   2       21.08       17.69      2.04 o 
  -8   2   2       25.65       27.31      2.83 o 
  -7   2   2       15.90       18.22      1.82 o 
  -6   2   2      141.49      136.45      3.56 o 
  -5   2   2       45.90       60.84      2.27 o 
  -4   2   2      129.54      127.88      2.98 o 
  -3   2   2      953.71     1075.04     10.67 o 
  -2   2   2     3867.72     3976.77     45.32 o 
  -1   2   2      167.17      192.04      2.67 o 
   0   2   2      739.52      758.94     10.64 o 
   1   2   2      428.17      445.05      5.33 o 
   2   2   2        1.96        5.46      0.95 o 
   3   2   2       68.44       93.25      2.07 o 
   4   2   2       43.16       41.46      1.82 o 
   5   2   2       98.21      103.92      2.40 o 
   6   2   2       27.34       27.51      1.85 o 
   7   2   2      160.39      158.51      4.31 o 
   8   2   2        0.42       -1.25      1.25 o 
   9   2   2        0.49        1.44      1.73 o 
  10   2   2      284.31      304.30      8.34 o 
  11   2   2        1.43        0.43      2.31 o 
 -10   3   2       15.95       11.40      3.63 o 
  -9   3   2        4.38        1.28      1.95 o 
  -8   3   2       90.29       93.69      4.58 o 
  -7   3   2       85.00       84.93      3.97 o 
  -6   3   2     1807.08     1779.59     25.93 o 
  -5   3   2      342.49      298.29      8.89 o 
  -4   3   2      276.09      286.87      6.87 o 
  -3   3   2      905.79      944.28     15.16 o 
  -2   3   2     5989.27     6779.65     75.10 o 
  -1   3   2        0.13        2.40      0.60 o 
   0   3   2     3569.23     4044.64     45.60 o 
   1   3   2      526.43      580.99      8.72 o 
   2   3   2     2444.89     2502.14     33.54 o 
   3   3   2     1362.78     1396.25     29.97 o 
   4   3   2       85.17       90.72      3.37 o 
   5   3   2       52.71       49.60      3.87 o 
   6   3   2      534.42      508.89      9.52 o 
   7   3   2       84.28       91.81      3.94 o 
   8   3   2       19.23       19.09      4.07 o 
   9   3   2      136.66      139.66      6.45 o 
  10   3   2        9.65       10.18      3.14 o 
 -10   4   2      120.73      124.49      9.56 o 
  -9   4   2        0.20       -0.34      2.63 o 
  -8   4   2      225.37      218.05      9.73 o 
  -7   4   2      336.90      322.50     11.18 o 
  -6   4   2       22.79       25.71      3.56 o 
  -5   4   2       35.85       30.82      3.48 o 
  -4   4   2      566.74      553.40     13.48 o 
  -3   4   2      101.21      101.56      4.77 o 
  -2   4   2       31.93       47.13      2.80 o 
  -1   4   2       19.31       20.32      1.39 o 
   0   4   2      570.35      625.83      8.01 o 
   1   4   2      796.01      862.64     11.98 o 
   2   4   2      676.88      689.38     13.68 o 
   3   4   2      458.90      506.37     10.17 o 
   4   4   2       17.46       19.24      2.70 o 
   5   4   2      749.35      813.14     17.98 o 
   6   4   2      111.62      127.41      6.68 o 
   7   4   2        0.19        0.78      2.26 o 
   8   4   2      591.28      595.75     17.15 o 
   9   4   2       33.23       33.06      5.22 o 
  10   4   2      279.57      266.88     13.67 o 
  -9   5   2       14.28       15.40      6.76 o 
  -8   5   2       62.51       72.20      6.24 o 
  -7   5   2       14.29        9.97      3.24 o 
  -6   5   2      162.20      144.20      8.32 o 
  -5   5   2       51.78       47.09      4.30 o 
  -4   5   2      108.00      105.58      4.82 o 
  -3   5   2      707.09      697.88     11.61 o 
  -2   5   2        3.94        9.86      1.50 o 
  -1   5   2      442.23      431.18      6.96 o 
   0   5   2      478.35      535.89      8.65 o 
   1   5   2      320.92      324.07      8.45 o 
   2   5   2      363.84      346.89     14.89 o 
   3   5   2     1070.62     1029.38     21.76 o 
   4   5   2      707.95      711.77     19.38 o 
   5   5   2      487.71      476.34     13.18 o 
   6   5   2      160.75      154.93      7.61 o 
   7   5   2        9.62       12.00      3.43 o 
   8   5   2       53.50       46.68      5.53 o 
   9   5   2        8.21       15.80      5.13 o 
  -8   6   2        0.22        1.92      3.31 o 
  -7   6   2      234.21      264.26     18.74 o 
  -6   6   2       75.65       64.74      5.68 o 
  -5   6   2       34.66       34.29      4.17 o 
  -4   6   2       21.59       14.81      3.61 o 
  -3   6   2       20.76       15.55      6.76 o 
  -2   6   2      107.11      128.83      4.54 o 
  -1   6   2       41.35       45.27      3.50 o 
   0   6   2      907.57      896.92     13.10 o 
   1   6   2       25.38       21.32      2.05 o 
   2   6   2      156.58      138.19      4.35 o 
   3   6   2        2.31        4.91      2.31 o 
   4   6   2      124.86      153.59      8.45 o 
   5   6   2      312.69      316.27     12.86 o 
   6   6   2       22.32       17.56      4.38 o 
   7   6   2        6.81       10.51      5.63 o 
   8   6   2        0.09       -3.00      4.51 o 
  -6   7   2       30.98       21.38      5.17 o 
  -5   7   2      311.57      324.29     30.42 o 
  -4   7   2       38.33       41.54      5.70 o 
  -3   7   2       24.01       19.37      4.51 o 
  -2   7   2      238.30      248.77     16.33 o 
  -1   7   2      147.31      133.91      5.85 o 
   0   7   2      177.57      171.76      6.78 o 
   1   7   2       24.13       21.20      3.36 o 
   2   7   2      508.93      496.44     24.41 o 
   3   7   2       11.20       15.77      6.01 o 
   4   7   2       95.62      107.21      6.81 o 
   5   7   2       18.92       19.98      4.42 o 
   6   7   2        9.68        6.01      6.01 o 
  -3   8   2       18.16       21.40      7.51 o 
  -2   8   2      106.51      106.27     12.39 o 
  -1   8   2       15.11       13.89      6.01 o 
   0   8   2       15.45       17.63      4.11 o 
   1   8   2        0.00        1.31      3.19 o 
   2   8   2        1.52        5.63      5.26 o 
   3   8   2        1.16       -1.50      4.13 o 
 -11   0   3      161.10      172.05      9.65 o 
  -9   0   3       88.52       91.01      6.22 o 
  -7   0   3     1271.79     1207.46     56.50 o 
  -5   0   3     5769.95     5889.12     85.46 o 
  -3   0   3    13778.39    13177.94    454.76 o 
  -1   0   3      477.22      504.90      6.29 o 
   1   0   3      893.48      947.28     11.58 o 
   5   0   3        6.18        2.13      1.33 o 
   7   0   3        8.07        6.54      3.06 o 
   9   0   3      750.53      704.36     19.62 o 
  11   0   3       53.84       48.31     10.33 o 
 -11   1   3        0.14       -0.69      1.83 o 
 -10   1   3       78.44       76.84      3.99 o 
  -9   1   3        0.66       -0.26      1.41 o 
  -8   1   3      492.31      465.07      8.38 o 
  -7   1   3      719.14      736.50     10.79 o 
  -6   1   3      144.61      145.37      4.05 o 
  -5   1   3        0.61       -0.68      0.76 o 
  -4   1   3      383.10      363.43      5.01 o 
  -3   1   3      690.72      798.57      8.42 o 
  -2   1   3       17.67       20.74      1.06 o 
  -1   1   3     1796.36     1900.18     16.82 o 
   0   1   3      147.06      141.32      1.74 o 
   1   1   3       31.55       19.57      0.84 o 
   2   1   3      336.65      415.77      5.23 o 
   3   1   3      881.92      954.34     10.83 o 
   4   1   3     2960.76     3020.04     30.30 o 
   5   1   3      130.41      169.65      4.09 o 
   6   1   3     1022.83     1053.84     14.69 o 
   7   1   3      169.73      165.09      5.04 o 
   8   1   3      525.26      521.24     10.33 o 
   9   1   3      108.55      101.04      4.93 o 
  10   1   3      205.80      206.02      7.13 o 
  11   1   3       54.78       72.28      4.38 o 
 -11   2   3        0.16       -1.29      2.26 o 
 -10   2   3       16.12       22.40      2.58 o 
  -9   2   3       22.38       24.00      2.27 o 
  -8   2   3       57.29       52.96      3.72 o 
  -7   2   3       18.68       18.81      2.35 o 
  -6   2   3       25.74       22.24      1.63 o 
  -5   2   3      884.40      851.20     12.12 o 
  -4   2   3      325.31      342.45      4.78 o 
  -3   2   3      608.90      650.17      7.03 o 
  -2   2   3       88.67      116.64      2.92 o 
  -1   2   3     1230.93     1121.63     14.44 o 
   0   2   3     1183.60     1279.84     15.11 o 
   1   2   3       30.10       32.84      1.28 o 
   2   2   3       52.94       87.94      2.43 o 
   3   2   3     1943.09     1992.56     18.94 o 
   4   2   3      725.45      844.51     10.81 o 
   5   2   3       14.25       18.81      1.33 o 
   6   2   3      270.34      253.44      5.07 o 
   7   2   3      376.83      381.65      7.98 o 
   8   2   3      304.50      289.39      7.67 o 
   9   2   3      282.65      279.49      7.31 o 
  10   2   3      213.08      211.75      6.93 o 
  11   2   3      144.21      150.53      6.26 o 
 -10   3   3      274.08      302.56      9.11 o 
  -9   3   3       41.11       53.59      6.07 o 
  -8   3   3      284.68      281.78     10.96 o 
  -7   3   3      320.02      322.59      7.88 o 
  -6   3   3      339.54      342.96      7.59 o 
  -5   3   3      121.12      112.05      5.36 o 
  -4   3   3      549.64      601.37     10.45 o 
  -3   3   3      401.17      614.66     11.16 o 
  -2   3   3        7.49       17.81      1.28 o 
  -1   3   3     2150.98     2235.35     22.01 o 
   0   3   3       76.63      100.80      2.65 o 
   1   3   3       73.72       70.75      1.98 o 
   2   3   3       11.33        0.69      0.99 o 
   3   3   3      603.26      590.73     11.00 o 
   4   3   3     1948.06     2128.10     25.44 o 
   5   3   3       96.47       82.88      7.14 o 
   6   3   3        0.37        0.84      0.98 o 
   7   3   3      390.48      348.65      8.03 o 
   8   3   3       13.46       11.48      2.21 o 
   9   3   3       92.16       94.00     10.35 o 
  10   3   3        7.04        6.24      2.94 o 
 -10   4   3       79.68       84.04      7.46 o 
  -9   4   3       23.87       28.06      4.73 o 
  -8   4   3      451.21      428.69     13.67 o 
  -7   4   3      742.19      710.61     17.80 o 
  -6   4   3     1280.13     1251.63     25.05 o 
  -5   4   3      207.87      201.11      7.51 o 
  -4   4   3      149.20      136.49      5.79 o 
  -3   4   3      425.15      448.88      9.37 o 
  -2   4   3      793.18      837.77     10.88 o 
  -1   4   3       33.46       60.76      2.17 o 
   0   4   3      825.30      860.00     10.28 o 
   1   4   3      496.04      494.18      7.22 o 
   2   4   3       14.11        7.42      2.32 o 
   3   4   3        4.68        0.24      1.36 o 
   4   4   3      144.87      159.52      7.33 o 
   5   4   3      172.93      158.47      7.35 o 
   6   4   3        9.77        5.66      3.00 o 
   7   4   3       46.85       52.62      5.23 o 
   8   4   3        0.02       -2.40      2.87 o 
   9   4   3      146.50      163.30     11.58 o 
  -9   5   3       39.61       57.08     10.14 o 
  -8   5   3       31.08       28.35      8.07 o 
  -7   5   3       58.22       66.43      5.72 o 
  -6   5   3        8.42        7.12      4.78 o 
  -5   5   3      125.41      113.06      5.27 o 
  -4   5   3       94.13       92.23      4.49 o 
  -3   5   3       12.71       14.10      1.84 o 
  -2   5   3      156.88      149.27      4.26 o 
  -1   5   3      508.65      510.07      7.84 o 
   0   5   3      776.50      720.87      9.47 o 
   1   5   3      483.21      489.86      8.89 o 
   2   5   3      177.56      166.48      4.73 o 
   3   5   3      311.80      285.89     12.95 o 
   4   5   3      447.84      463.06     14.72 o 
   5   5   3     1344.82     1290.25     30.40 o 
   6   5   3      208.97      199.89      8.63 o 
   7   5   3      181.01      201.73     15.03 o 
   8   5   3      278.67      263.99     16.73 o 
   9   5   3      473.29      480.30     18.72 o 
  -8   6   3      127.92      150.76     10.75 o 
  -7   6   3       51.78       59.27      6.03 o 
  -6   6   3      270.58      291.17     11.17 o 
  -5   6   3        3.01        4.15      2.37 o 
  -4   6   3      272.02      236.84     11.00 o 
  -3   6   3      422.71      383.87     13.92 o 
  -2   6   3      120.45      128.56      5.04 o 
  -1   6   3      950.42      886.44     13.57 o 
   0   6   3       21.19       19.17      2.22 o 
   1   6   3        6.83        4.09      1.41 o 
   2   6   3       49.07       44.14      4.64 o 
   3   6   3        0.35        2.53      1.53 o 
   4   6   3        4.71        0.94      2.39 o 
   5   6   3      169.50      160.54      9.28 o 
   6   6   3       11.45       21.21      4.64 o 
   7   6   3       41.45       41.30      5.97 o 
  -6   7   3       28.60       24.02      5.44 o 
  -5   7   3        9.76       16.67      4.38 o 
  -4   7   3       91.52       81.48      7.30 o 
  -3   7   3        3.01        0.89      2.78 o 
  -2   7   3        0.05        2.30      2.53 o 
  -1   7   3      599.02      586.85     13.00 o 
   0   7   3        4.32        3.22      2.01 o 
   1   7   3       60.65       47.75      4.28 o 
   2   7   3       92.49       85.47     14.46 o 
   3   7   3       77.33       92.00     10.89 o 
   4   7   3        0.48        2.50      2.56 o 
   5   7   3      150.37      172.56     14.65 o 
   6   7   3        0.47       -2.25      4.13 o 
  -3   8   3        2.59        0.75      5.26 o 
  -2   8   3      191.22      196.77     15.77 o 
  -1   8   3        0.10       -1.88      4.13 o 
   0   8   3      117.33      131.94      8.76 o 
   1   8   3        2.16        1.76      3.05 o 
   2   8   3      169.00      171.61     15.02 o 
   3   8   3       64.59       93.51     12.02 o 
 -10   0   4        2.62        3.22      2.70 o 
  -8   0   4     1016.36      885.31     19.21 o 
  -6   0   4      302.54      252.68      9.55 o 
  -4   0   4     1992.18     2295.34     35.28 o 
  -2   0   4    25976.83    22965.56    277.87 o 
   0   0   4    10343.03     9611.85    105.36 o 
   2   0   4     8945.57     8914.88    125.78 o 
   4   0   4       23.33        8.73      2.68 o 
   6   0   4      546.22      523.84     12.54 o 
   8   0   4      755.91      722.09     19.25 o 
  10   0   4       60.81       68.19      6.50 o 
 -11   1   4      151.31      174.39      6.03 o 
 -10   1   4       27.32       25.45      2.72 o 
  -9   1   4      149.08      159.28      4.88 o 
  -8   1   4       27.60       29.98      2.31 o 
  -7   1   4     1172.17     1139.33     14.96 o 
  -6   1   4      379.28      406.34      6.55 o 
  -5   1   4      785.32      712.23      9.03 o 
  -4   1   4      131.90      157.23      2.98 o 
  -3   1   4      648.56      627.04      6.95 o 
  -2   1   4      558.20      573.02      7.10 o 
  -1   1   4        1.04        1.10      0.50 o 
   0   1   4        4.42        2.06      0.34 o 
   1   1   4     3940.80     4113.36     38.13 o 
   2   1   4     3229.58     3184.09     42.77 o 
   3   1   4     2515.59     2632.83     26.18 o 
   4   1   4     1104.28     1202.78     13.86 o 
   5   1   4      435.73      446.75      7.42 o 
   6   1   4      274.63      297.81      6.49 o 
   7   1   4      316.96      297.17      6.93 o 
   8   1   4       90.22       83.59      4.09 o 
   9   1   4      615.48      598.72     12.50 o 
  10   1   4        5.54       10.48      2.45 o 
  11   1   4      206.64      215.41      7.84 o 
 -11   2   4       24.98       20.59      3.34 o 
 -10   2   4      134.04      142.05      6.13 o 
  -9   2   4       41.12       41.73      2.82 o 
  -8   2   4       20.64       21.90      3.19 o 
  -7   2   4      241.78      253.43      7.95 o 
  -6   2   4       18.23       20.07      1.94 o 
  -5   2   4       59.54       59.47      2.30 o 
  -4   2   4        4.26        6.80      0.80 o 
  -3   2   4      154.40      176.53      4.70 o 
  -2   2   4        1.15        8.57      0.69 o 
  -1   2   4     3920.53     4147.02     42.35 o 
   0   2   4      813.20      752.19      8.23 o 
   1   2   4     1140.49     1261.61     13.14 o 
   2   2   4        8.90       25.87      1.43 o 
   3   2   4       64.66       77.59      1.52 o 
   4   2   4     2392.60     2475.99     20.80 o 
   5   2   4      168.80      177.56      4.19 o 
   6   2   4       11.93        8.83      1.31 o 
   7   2   4      139.35      142.64      4.19 o 
   8   2   4      144.61      153.03      4.58 o 
   9   2   4       59.66       63.49      5.26 o 
  10   2   4       23.88       21.57      4.66 o 
 -10   3   4       26.17       30.46      3.67 o 
  -9   3   4      414.10      427.33     10.59 o 
  -8   3   4      105.07      105.08      4.93 o 
  -7   3   4      623.77      597.08     11.72 o 
  -6   3   4      244.56      243.43      7.26 o 
  -5   3   4      207.80      213.31      7.34 o 
  -4   3   4      182.83      220.20      5.55 o 
  -3   3   4      248.39      239.82      5.30 o 
  -2   3   4     1233.75     1368.40     15.70 o 
  -1   3   4      250.11      233.08      3.60 o 
   0   3   4       12.57       13.44      1.00 o 
   1   3   4      344.74      349.36      4.88 o 
   2   3   4      671.74      802.61     14.83 o 
   3   3   4      593.13      577.52      9.66 o 
   4   3   4        7.46        5.55      1.58 o 
   5   3   4      126.63      139.55      6.22 o 
   6   3   4       90.26       84.05      5.47 o 
   7   3   4       24.82       26.67      1.77 o 
   8   3   4      336.08      309.98      6.54 o 
   9   3   4       16.53       19.98      2.86 o 
  10   3   4        3.45        5.29      2.40 o 
 -10   4   4        6.00        3.11      3.71 o 
  -9   4   4       30.58       42.18      5.31 o 
  -8   4   4       97.60       98.32      9.37 o 
  -7   4   4      591.52      587.25     30.61 o 
  -6   4   4       51.61       46.52      4.70 o 
  -5   4   4      859.68      795.09     18.39 o 
  -4   4   4       39.93       45.51      3.51 o 
  -3   4   4      395.18      370.82      7.31 o 
  -2   4   4      394.88      380.35      7.11 o 
  -1   4   4     1775.19     1841.73     22.52 o 
   0   4   4      429.52      472.58      6.66 o 
   1   4   4     1992.84     2150.10     21.88 o 
   2   4   4     1273.45     1296.82     22.49 o 
   3   4   4     1374.94     1494.53     26.18 o 
   4   4   4     2342.24     2282.64     38.53 o 
   5   4   4       20.64       24.56      3.34 o 
   6   4   4       41.73       38.14      4.21 o 
   7   4   4       39.39       49.40      5.00 o 
   8   4   4       22.70       31.01      4.58 o 
   9   4   4       85.21       93.51      7.45 o 
  -9   5   4      207.75      216.30     17.27 o 
  -8   5   4        3.62        8.84      6.57 o 
  -7   5   4       68.36       84.28      9.01 o 
  -6   5   4      250.81      236.51     12.55 o 
  -5   5   4       27.18       27.41      3.09 o 
  -4   5   4       69.37       86.77      4.29 o 
  -3   5   4      118.59      109.93      4.41 o 
  -2   5   4       22.02       28.52      2.44 o 
  -1   5   4      105.21      104.89      3.41 o 
   0   5   4      159.26      162.99      3.68 o 
   1   5   4       26.26       21.88      3.05 o 
   2   5   4        0.51        2.08      1.17 o 
   3   5   4        6.17        5.26      1.93 o 
   4   5   4       51.21       45.59      4.69 o 
   5   5   4      202.04      224.04     10.08 o 
   6   5   4       40.64       37.22      4.91 o 
   7   5   4       43.18       44.73     16.52 o 
   8   5   4       18.60       26.89      4.64 o 
   9   5   4       29.49       29.76      6.20 o 
  -8   6   4      164.18      198.72     12.21 o 
  -7   6   4       43.43       48.14      5.53 o 
  -6   6   4      126.54      146.84      8.06 o 
  -5   6   4        0.44        0.62      2.23 o 
  -4   6   4      129.76      124.14      6.35 o 
  -3   6   4       37.16       41.07      7.13 o 
  -2   6   4      938.79      896.13     19.44 o 
  -1   6   4     1046.98     1025.08     15.36 o 
   0   6   4      330.73      327.69      8.96 o 
   1   6   4       83.36      102.70      4.83 o 
   2   6   4        0.03        1.05      1.80 o 
   3   6   4      203.03      210.31      8.58 o 
   4   6   4        2.74        0.08      1.78 o 
   5   6   4       13.06       13.51      2.97 o 
   6   6   4        6.73        7.73      3.69 o 
   7   6   4        4.01       -0.56      3.19 o 
  -6   7   4       23.16       17.34      5.45 o 
  -5   7   4       12.19        9.12      4.11 o 
  -4   7   4       84.88       93.30      7.83 o 
  -3   7   4        4.70       10.07      3.69 o 
  -2   7   4       81.49       84.92      6.07 o 
  -1   7   4       73.13       82.51      4.87 o 
   0   7   4      146.00      137.65      6.05 o 
   1   7   4      308.82      305.00      8.88 o 
   2   7   4       86.54      105.37      8.10 o 
   3   7   4      431.75      437.39     40.18 o 
   4   7   4       12.30       15.27      3.47 o 
   5   7   4       61.26       66.13      9.58 o 
  -3   8   4       59.33       56.33     10.14 o 
  -2   8   4        7.51       14.65      6.38 o 
  -1   8   4      415.65      443.87     23.66 o 
   0   8   4        0.05        1.93      3.05 o 
   1   8   4       49.16       54.45      9.01 o 
   2   8   4        7.45       13.89      6.38 o 
   3   8   4      145.56      161.10     15.02 o 
 -11   0   5       23.68       34.70      4.18 o 
  -9   0   5       81.15       60.10      5.41 o 
  -7   0   5     2091.82     2111.25     53.98 o 
  -5   0   5      689.96      803.63     15.67 o 
  -3   0   5     2993.59     3126.06     49.08 o 
  -1   0   5     5566.48     5800.35     73.06 o 
   1   0   5     2706.91     2739.28     34.34 o 
   3   0   5      320.99      263.68      6.47 o 
   5   0   5      964.77      831.89     16.45 o 
   7   0   5     2016.92     1851.16     33.06 o 
   9   0   5      914.62      881.75     23.10 o 
  11   0   5        6.40       -0.99      3.38 o 
 -11   1   5        4.38        0.54      1.84 o 
 -10   1   5      165.00      146.03      5.19 o 
  -9   1   5       33.39       33.38      3.05 o 
  -8   1   5      169.06      153.47      4.54 o 
  -7   1   5        8.13        9.18      1.55 o 
  -6   1   5     1072.72     1007.28     12.39 o 
  -5   1   5       49.12       69.90      2.30 o 
  -4   1   5      363.37      355.77      6.03 o 
  -3   1   5      291.64      316.47      4.61 o 
  -2   1   5    11648.04    11358.95    131.75 o 
  -1   1   5     4822.68     4915.80     60.89 o 
   0   1   5       83.16       86.92      1.50 o 
   1   1   5    14534.10    13406.14    156.27 o 
   2   1   5        3.84        2.35      0.54 o 
   3   1   5     1679.08     1894.22     18.47 o 
   4   1   5       62.86       75.91      2.65 o 
   5   1   5       23.68       19.51      1.60 o 
   6   1   5       10.56        7.03      1.40 o 
   7   1   5        4.05        5.86      1.67 o 
   8   1   5      270.55      266.27      7.08 o 
   9   1   5       67.51       64.30      4.07 o 
  10   1   5      236.83      238.48     11.23 o 
  11   1   5        3.75        8.67      2.61 o 
 -11   2   5       25.58       29.56      3.77 o 
 -10   2   5        6.40        9.11      2.45 o 
  -9   2   5      107.48      100.97      6.45 o 
  -8   2   5       59.71       56.76      3.45 o 
  -7   2   5      208.58      193.26      7.20 o 
  -6   2   5      311.41      319.91      6.59 o 
  -5   2   5      168.58      177.65      3.96 o 
  -4   2   5       11.15        4.90      0.99 o 
  -3   2   5       48.86       53.45      1.50 o 
  -2   2   5      152.34      197.36      3.18 o 
  -1   2   5      604.21      744.64      9.01 o 
   0   2   5       34.45       34.59      1.16 o 
   1   2   5        1.35       -0.22      0.37 o 
   2   2   5       96.40      125.16      3.62 o 
   3   2   5        2.02        0.18      0.39 o 
   4   2   5      327.79      344.36      4.35 o 
   5   2   5      938.32      923.75     11.80 o 
   6   2   5       37.62       37.42      3.22 o 
   7   2   5     2775.06     2586.17     32.78 o 
   8   2   5      302.10      285.50      7.03 o 
   9   2   5       25.63       26.34      2.73 o 
  10   2   5       12.90       15.62      2.69 o 
 -10   3   5       65.50       72.95      4.91 o 
  -9   3   5        1.09       -0.95      2.06 o 
  -8   3   5      156.70      162.21      7.59 o 
  -7   3   5     2248.01     2217.13     32.12 o 
  -6   3   5      804.09      779.12     13.45 o 
  -5   3   5      952.60      860.19     13.60 o 
  -4   3   5      759.28      688.72     11.48 o 
  -3   3   5       17.07       21.91      2.01 o 
  -2   3   5       53.17       27.26      1.40 o 
  -1   3   5        0.04        1.70      0.59 o 
   0   3   5       64.27       83.09      2.09 o 
   1   3   5       87.73       87.99      2.15 o 
   2   3   5       52.53       56.86      3.04 o 
   3   3   5      316.97      318.54      7.23 o 
   4   3   5      116.07      107.73      4.60 o 
   5   3   5       40.47       48.02      3.90 o 
   6   3   5       11.84        6.04      2.02 o 
   7   3   5        0.47       -0.28      1.01 o 
   8   3   5       93.03       88.79      3.39 o 
   9   3   5       83.72       87.22      3.62 o 
  10   3   5       33.99       41.06      3.83 o 
 -10   4   5       42.19       39.14      7.67 o 
  -9   4   5       88.05      101.05      9.46 o 
  -8   4   5      273.17      274.98     11.88 o 
  -7   4   5        7.97        7.41      2.82 o 
  -6   4   5       69.95       75.06      7.09 o 
  -5   4   5      347.14      332.22      9.91 o 
  -4   4   5      346.92      357.57      8.37 o 
  -3   4   5      153.46      160.67      4.49 o 
  -2   4   5        9.86       10.89      1.19 o 
  -1   4   5       12.31       22.87      1.22 o 
   0   4   5        0.39        0.11      0.65 o 
   1   4   5      167.11      191.07      3.52 o 
   2   4   5     1968.83     1940.73     27.14 o 
   3   4   5     1979.25     1870.29     31.46 o 
   4   4   5       29.31       34.76      4.06 o 
   5   4   5      906.48      926.03     19.93 o 
   6   4   5      159.21      147.83      7.67 o 
   7   4   5        8.39        8.62      2.84 o 
   8   4   5      229.55      224.65     16.27 o 
   9   4   5        6.89        6.14      3.51 o 
  -9   5   5        0.01       -0.03      3.31 o 
  -8   5   5       98.10      106.89     13.07 o 
  -7   5   5      144.94      133.44      7.74 o 
  -6   5   5      200.24      199.90      8.75 o 
  -5   5   5      518.49      513.99     14.01 o 
  -4   5   5      353.72      343.37     10.57 o 
  -3   5   5      126.49      151.56      5.10 o 
  -2   5   5      429.74      387.07      6.45 o 
  -1   5   5      295.90      315.96      5.75 o 
   0   5   5      737.83      728.19      9.64 o 
   1   5   5      570.17      570.46     11.03 o 
   2   5   5      182.77      177.28      5.57 o 
   3   5   5      581.61      576.41     11.33 o 
   4   5   5       23.12       16.69      3.52 o 
   5   5   5        0.59        1.30      2.25 o 
   6   5   5       57.72       51.68      5.82 o 
   7   5   5       17.49       16.28      4.22 o 
   8   5   5       10.74       12.04      4.49 o 
  -8   6   5       86.59      112.41      9.55 o 
  -7   6   5        5.73        6.93      3.30 o 
  -6   6   5       51.73       46.45      5.11 o 
  -5   6   5        7.54        4.45      2.48 o 
  -4   6   5        2.36        2.33      2.09 o 
  -3   6   5       19.82       22.41      5.07 o 
  -2   6   5      494.94      491.66     13.21 o 
  -1   6   5       47.21       41.66      2.70 o 
   0   6   5        5.52        3.61      1.32 o 
   1   6   5      184.93      187.77      7.16 o 
   2   6   5      303.31      306.49     12.71 o 
   3   6   5       28.39       26.31      2.88 o 
   4   6   5      153.18      154.29      6.64 o 
   5   6   5      112.11      130.31      6.81 o 
   6   6   5        0.20       -0.91      2.09 o 
   7   6   5       39.39       35.69      5.97 o 
  -6   7   5       11.23       14.31      6.38 o 
  -5   7   5       70.52       71.28     15.58 o 
  -4   7   5        0.01        2.25      2.92 o 
  -3   7   5      465.27      435.91     16.19 o 
  -2   7   5      123.16      121.10      7.16 o 
  -1   7   5      216.79      251.05      8.08 o 
   0   7   5        1.53        0.60      1.90 o 
   1   7   5      123.99      112.86      5.60 o 
   2   7   5        3.73        3.95      3.31 o 
   3   7   5        3.47        3.02      3.15 o 
   4   7   5      109.83      122.56      6.32 o 
   5   7   5        5.57        5.26      4.51 o 
  -3   8   5        2.37        6.01      5.63 o 
  -2   8   5       29.17       24.78      7.51 o 
  -1   8   5       24.58       27.79      7.51 o 
   0   8   5      100.68      117.39     10.14 o 
   1   8   5        8.60        9.76      5.63 o 
   2   8   5        1.88       -3.76      4.13 o 
   3   8   5        4.65       11.27      6.38 o 
 -10   0   6      234.19      226.11      8.35 o 
  -8   0   6      618.64      626.81     15.21 o 
  -6   0   6     1275.52     1336.11     23.98 o 
  -4   0   6      462.81      591.37     11.64 o 
  -2   0   6    12918.88    13427.76    339.43 o 
   0   0   6    11071.73    10917.02    210.92 o 
   2   0   6      364.16      397.50      7.21 o 
   4   0   6     1111.07     1071.44     19.31 o 
   6   0   6      498.66      531.30     16.39 o 
   8   0   6      144.25      139.81      8.26 o 
  10   0   6      263.20      282.22     12.08 o 
 -11   1   6        4.64        2.53      1.91 o 
 -10   1   6       60.11       61.91      3.61 o 
  -9   1   6        2.01        1.40      1.37 o 
  -8   1   6       30.59       37.43      2.77 o 
  -7   1   6      140.74      127.24      3.86 o 
  -6   1   6      292.74      278.21      5.19 o 
  -5   1   6        1.68        0.25      0.74 o 
  -4   1   6      124.91      198.18      4.76 o 
  -3   1   6     1112.91     1054.72     11.58 o 
  -2   1   6      319.79      277.11      3.60 o 
  -1   1   6    18130.03    16094.68    166.08 o 
   0   1   6     6169.83     6372.82     71.91 o 
   1   1   6    43761.77    36490.98    334.98 o 
   2   1   6       73.14       96.03      2.05 o 
   3   1   6      381.13      345.16      5.04 o 
   4   1   6     1257.89     1365.95     15.46 o 
   5   1   6       16.05       31.80      1.91 o 
   6   1   6      186.22      205.97      5.20 o 
   7   1   6      974.72      963.63     15.20 o 
   8   1   6        9.53       11.45      2.35 o 
   9   1   6       22.00       25.90      4.17 o 
  10   1   6        2.01        5.13      2.18 o 
  11   1   6       68.82       68.90      4.87 o 
 -11   2   6        0.44       -2.13      2.13 o 
 -10   2   6       38.57       36.60      3.44 o 
  -9   2   6        2.54        3.52      1.87 o 
  -8   2   6      526.17      530.55     10.35 o 
  -7   2   6      868.88      848.53     13.53 o 
  -6   2   6       22.30       24.57      2.02 o 
  -5   2   6      179.83      185.01      4.18 o 
  -4   2   6      325.75      305.58      4.49 o 
  -3   2   6      222.02      248.62      3.52 o 
  -2   2   6      177.82      213.23      2.64 o 
  -1   2   6       17.54       24.29      2.24 o 
   0   2   6       17.41       22.54      1.01 o 
   1   2   6      800.26      844.57      9.61 o 
   2   2   6      438.59      492.78      6.30 o 
   3   2   6      245.01      261.46      4.48 o 
   4   2   6      861.25     1022.09     10.66 o 
   5   2   6      212.09      192.99      4.44 o 
   6   2   6      364.05      360.00      7.38 o 
   7   2   6      407.10      388.18      8.33 o 
   8   2   6      342.55      329.27      7.93 o 
   9   2   6      286.82      257.04      8.50 o 
  10   2   6        2.85        3.92      2.18 o 
 -10   3   6      190.03      203.18      7.61 o 
  -9   3   6       35.25       32.19      3.40 o 
  -8   3   6      314.09      290.81      8.06 o 
  -7   3   6        1.73        1.22      1.68 o 
  -6   3   6      285.78      264.67      7.43 o 
  -5   3   6      141.82      127.88      2.94 o 
  -4   3   6      116.44      136.09      4.14 o 
  -3   3   6      250.29      294.02      5.52 o 
  -2   3   6      151.10      142.25      3.02 o 
  -1   3   6        2.41       12.14      1.59 o 
   0   3   6     1318.44     1309.89     15.10 o 
   1   3   6      799.65      842.14     10.62 o 
   2   3   6       21.91       36.80      1.97 o 
   3   3   6      596.07      603.99     11.34 o 
   4   3   6       86.58       73.59      3.96 o 
   5   3   6       46.63       58.39      6.15 o 
   6   3   6      168.32      149.26      5.85 o 
   7   3   6       16.55       18.56      1.62 o 
   8   3   6        7.39        6.24      1.55 o 
   9   3   6       10.48        5.93      2.41 o 
  10   3   6        2.77        1.55      1.66 o 
 -10   4   6      125.72      153.59     15.40 o 
  -9   4   6      102.66      104.86     25.72 o 
  -8   4   6        7.29        8.39      3.21 o 
  -7   4   6      142.29      135.84      7.15 o 
  -6   4   6      271.73      252.07      7.75 o 
  -5   4   6     1552.24     1479.05     25.64 o 
  -4   4   6       69.67       70.84      3.73 o 
  -3   4   6      520.65      551.08      8.27 o 
  -2   4   6     1144.95     1230.96     14.83 o 
  -1   4   6      253.66      260.39      4.18 o 
   0   4   6       24.55       30.41      1.22 o 
   1   4   6       30.24       30.26      1.45 o 
   2   4   6        2.11        3.38      1.41 o 
   3   4   6      792.65      815.55     14.36 o 
   4   4   6      359.14      338.20     11.54 o 
   5   4   6        7.20        6.27      2.62 o 
   6   4   6       69.82       57.43      6.90 o 
   7   4   6      148.54      128.06     13.10 o 
   8   4   6      237.19      246.73     14.16 o 
   9   4   6      191.87      185.37     10.14 o 
  -9   5   6        1.65       -2.29      2.88 o 
  -8   5   6       13.76       11.27      3.61 o 
  -7   5   6       59.05       69.63      6.87 o 
  -6   5   6       52.63       55.98      5.94 o 
  -5   5   6      241.65      230.03      8.74 o 
  -4   5   6      154.83      153.38      6.72 o 
  -3   5   6      409.14      377.50     10.13 o 
  -2   5   6        2.47        4.92      1.15 o 
  -1   5   6       17.68        8.81      1.36 o 
   0   5   6       33.37       37.23      1.93 o 
   1   5   6       14.70       16.25      1.17 o 
   2   5   6     2577.88     2548.31     34.89 o 
   3   5   6     1143.89     1072.58     20.47 o 
   4   5   6       25.54       32.79      3.36 o 
   5   5   6      431.12      412.79     12.28 o 
   6   5   6       27.82       32.99     12.96 o 
   7   5   6        0.95        0.31      2.88 o 
   8   5   6      135.29      158.15      8.69 o 
  -8   6   6      220.72      229.23     12.88 o 
  -7   6   6        1.50        1.88      2.85 o 
  -6   6   6       40.98       47.48      5.53 o 
  -5   6   6      167.32      163.69      7.94 o 
  -4   6   6      386.94      347.71     10.79 o 
  -3   6   6      136.22      130.16      8.10 o 
  -2   6   6      139.51      124.96      6.09 o 
  -1   6   6       46.80       53.02      4.76 o 
   0   6   6      160.43      150.72      5.57 o 
   1   6   6        0.21        0.36      1.62 o 
   2   6   6       62.68       57.66      2.90 o 
   3   6   6      238.29      233.38      9.31 o 
   4   6   6       41.59       49.08      5.26 o 
   5   6   6        0.57        2.20      2.70 o 
   6   6   6      138.25      159.09     10.05 o 
   7   6   6       10.21       15.77      7.13 o 
  -6   7   6        7.62        3.38      3.42 o 
  -5   7   6       14.33       17.65      4.76 o 
  -4   7   6        5.42       10.15      3.69 o 
  -3   7   6        4.29        1.27      3.05 o 
  -2   7   6        1.27        1.66      2.46 o 
  -1   7   6       27.28       27.08      4.02 o 
   0   7   6      289.95      321.26      9.81 o 
   1   7   6       90.41      101.19      6.42 o 
   2   7   6      130.08      160.14     15.40 o 
   3   7   6       60.64       65.08      6.90 o 
   4   7   6       52.84       65.09      5.62 o 
   5   7   6       74.73       84.42     10.33 o 
  -3   8   6      188.40      205.11     10.15 o 
  -2   8   6        1.40        1.50      3.45 o 
  -1   8   6        0.01       -1.13      3.76 o 
   0   8   6        0.98       -1.13      4.13 o 
   1   8   6        6.33        4.88      4.88 o 
   2   8   6       31.30       35.30      8.26 o 
   3   8   6      114.52      125.43     13.89 o 
 -11   0   7       44.49       30.04      4.09 o 
  -9   0   7     1481.73     1345.89     24.64 o 
  -7   0   7      913.31      895.54     20.87 o 
  -5   0   7     4423.34     4854.44     71.56 o 
  -3   0   7     1922.49     1944.55     22.39 o 
  -1   0   7       93.37       75.59      2.16 o 
   1   0   7     2508.76     2629.00     33.48 o 
   3   0   7        4.57        2.65      0.94 o 
   5   0   7       15.20       24.91      3.48 o 
   7   0   7       14.14       15.36      2.85 o 
   9   0   7       33.16       33.36      4.78 o 
  11   0   7       48.95       57.02      6.57 o 
 -11   1   7       19.11       20.85      2.83 o 
 -10   1   7       69.00       72.58      3.85 o 
  -9   1   7       39.57       34.43      3.98 o 
  -8   1   7      369.84      380.20      7.36 o 
  -7   1   7      141.60      125.57      3.85 o 
  -6   1   7      246.58      256.69      8.22 o 
  -5   1   7      157.62      175.88      3.68 o 
  -4   1   7        8.11        1.33      0.75 o 
  -3   1   7     2320.84     2638.06     25.64 o 
  -2   1   7    11877.27    11817.93    163.72 o 
  -1   1   7      179.38      197.26      2.58 o 
   0   1   7     1646.29     1884.19     15.18 o 
   1   1   7    14225.97    13560.08    235.42 o 
   2   1   7      668.07      690.72      7.70 o 
   3   1   7     2393.36     2768.98     24.76 o 
   4   1   7     1696.24     1602.56     16.83 o 
   5   1   7       19.95       18.45      1.99 o 
   6   1   7      943.14      913.76     12.44 o 
   7   1   7      217.51      206.02      5.86 o 
   8   1   7     2140.53     2047.37     28.03 o 
   9   1   7      144.87      122.80      8.40 o 
  10   1   7        6.62        5.75      2.47 o 
 -11   2   7        0.00        1.86      2.28 o 
 -10   2   7        0.62       -1.28      1.88 o 
  -9   2   7        1.18       -0.18      1.66 o 
  -8   2   7      122.98      133.02      5.32 o 
  -7   2   7      392.25      395.35      8.09 o 
  -6   2   7       54.22       55.61      3.23 o 
  -5   2   7        0.27        0.78      0.88 o 
  -4   2   7      283.68      273.66      4.40 o 
  -3   2   7     1039.39     1030.44     11.31 o 
  -2   2   7        2.70       10.27      0.53 o 
  -1   2   7      704.18      644.24     10.40 o 
   0   2   7     2095.26     2163.08     19.93 o 
   1   2   7     2667.10     2759.15     26.79 o 
   2   2   7        0.69        1.33      0.51 o 
   3   2   7       32.08       26.23      0.96 o 
   4   2   7      800.84      847.15      9.27 o 
   5   2   7       13.97       19.56      1.93 o 
   6   2   7        5.34        0.62      1.17 o 
   7   2   7       48.52       34.54      3.17 o 
   8   2   7       34.45       35.35      3.33 o 
   9   2   7      145.14      136.12      5.22 o 
  10   2   7      109.73      109.22      5.22 o 
 -10   3   7      322.51      343.24     12.30 o 
  -9   3   7      179.24      187.37      7.10 o 
  -8   3   7      371.66      369.05      9.17 o 
  -7   3   7       40.71       45.74      4.36 o 
  -6   3   7       24.16       21.53      2.27 o 
  -5   3   7        0.09       -0.63      0.86 o 
  -4   3   7      324.91      330.96      6.90 o 
  -3   3   7     2119.07     2289.69     25.92 o 
  -2   3   7      222.42      300.30      4.60 o 
  -1   3   7      151.31      147.90      3.79 o 
   0   3   7        3.18        0.24      0.57 o 
   1   3   7      179.99      234.74      4.31 o 
   2   3   7      847.00      862.68     11.44 o 
   3   3   7        7.45        9.99      2.02 o 
   4   3   7       61.72       52.50      5.45 o 
   5   3   7      107.54       88.58      2.98 o 
   6   3   7       26.69       30.75      2.13 o 
   7   3   7      465.36      414.15     10.26 o 
   8   3   7       25.02       25.35      3.36 o 
   9   3   7      101.65      101.77      3.93 o 
  10   3   7       43.29       44.01      2.94 o 
 -10   4   7       67.35       64.60      7.27 o 
  -9   4   7       12.77        7.65      3.38 o 
  -8   4   7      198.35      187.88      9.03 o 
  -7   4   7      122.50      129.63      5.91 o 
  -6   4   7      126.83      129.13      5.49 o 
  -5   4   7     2521.70     2422.94     34.93 o 
  -4   4   7      878.29      848.49     14.82 o 
  -3   4   7     1019.62     1043.52     13.28 o 
  -2   4   7      450.59      426.79      7.45 o 
  -1   4   7        6.08        2.74      0.83 o 
   0   4   7      294.78      279.03      4.16 o 
   1   4   7      394.55      389.54      7.41 o 
   2   4   7       21.67       26.76      2.17 o 
   3   4   7       18.01       19.01      2.34 o 
   4   4   7      137.70      117.39      5.54 o 
   5   4   7       17.79       12.54      3.05 o 
   6   4   7        2.13        6.54      2.82 o 
   7   4   7      243.14      264.54     12.39 o 
   8   4   7       23.69       23.65      5.07 o 
   9   4   7      123.43      132.44      8.74 o 
  -9   5   7       90.72       90.32      8.50 o 
  -8   5   7       12.51       20.91      5.37 o 
  -7   5   7        4.98        1.18      2.46 o 
  -6   5   7        0.27        0.88      2.17 o 
  -5   5   7        0.03       -1.87      1.87 o 
  -4   5   7       26.65       21.68      3.17 o 
  -3   5   7       72.22       75.26      5.89 o 
  -2   5   7      125.56      110.45      3.56 o 
  -1   5   7      105.95       93.48      3.66 o 
   0   5   7      164.16      156.84      6.85 o 
   1   5   7      392.94      357.91      5.87 o 
   2   5   7      281.85      271.23      6.57 o 
   3   5   7     3771.20     3605.23     56.16 o 
   4   5   7      360.04      347.08     16.31 o 
   5   5   7        0.21        0.83      1.85 o 
   6   5   7      185.14      192.02      8.26 o 
   7   5   7      143.47      134.02      7.60 o 
   8   5   7      123.65      159.09      8.65 o 
  -8   6   7       76.64       92.78     11.64 o 
  -7   6   7       48.31       48.67      5.60 o 
  -6   6   7      107.23       95.95      6.70 o 
  -5   6   7        0.73        1.37      2.21 o 
  -4   6   7      367.68      348.67     15.98 o 
  -3   6   7      414.55      389.40     10.54 o 
  -2   6   7       27.87       20.11      3.98 o 
  -1   6   7      153.57      152.24      5.81 o 
   0   6   7       11.68        8.96      2.19 o 
   1   6   7       19.47       18.19      5.79 o 
   2   6   7       16.49       17.52      1.97 o 
   3   6   7       35.54       32.30      7.70 o 
   4   6   7        2.25        1.98      2.43 o 
   5   6   7        4.33        6.17      3.05 o 
   6   6   7        1.99        0.56      3.05 o 
   7   6   7        0.01       -2.25      5.26 o 
  -6   7   7       32.34       35.67      6.11 o 
  -5   7   7        9.45        9.15      3.88 o 
  -4   7   7       12.14       11.97      4.11 o 
  -3   7   7        8.57        3.38      3.19 o 
  -2   7   7        1.22        1.46      2.48 o 
  -1   7   7       34.16       29.37      4.17 o 
   0   7   7        0.41        0.74      1.94 o 
   1   7   7      103.97      117.64      6.91 o 
   2   7   7       19.96       11.56      5.45 o 
   3   7   7      207.68      204.79     15.77 o 
   4   7   7       22.26       19.54      7.70 o 
   5   7   7       30.57       31.92      8.64 o 
  -3   8   7       33.26       29.69      4.97 o 
  -2   8   7      304.72      354.95     19.93 o 
  -1   8   7       11.66        6.90      3.42 o 
   0   8   7       81.38      106.99      8.50 o 
   1   8   7       34.28       45.81      8.26 o 
   2   8   7      103.69      143.45     14.27 o 
   3   8   7       24.50       16.15      7.13 o 
 -10   0   8       64.29       51.14      4.46 o 
  -8   0   8      112.73      147.38      5.58 o 
  -6   0   8       66.12       60.01      5.65 o 
  -4   0   8     5748.71     6437.74     70.16 o 
  -2   0   8     1492.56     1521.69     23.46 o 
   0   0   8      935.17      841.73     13.17 o 
   2   0   8     4236.91     4210.46     60.49 o 
   4   0   8      103.07      110.10      5.29 o 
   6   0   8      259.21      260.54      7.60 o 
   8   0   8      618.42      577.50     17.11 o 
  10   0   8        0.10        4.21      3.31 o 
 -11   1   8       38.86       33.56      3.22 o 
 -10   1   8       16.45       12.34      2.38 o 
  -9   1   8      328.52      312.60      6.99 o 
  -8   1   8       10.83        6.43      1.56 o 
  -7   1   8     1481.45     1369.42     17.20 o 
  -6   1   8        3.01        0.99      0.90 o 
  -5   1   8     1939.49     1983.31     22.83 o 
  -4   1   8       82.52       73.19      2.66 o 
  -3   1   8      975.63     1022.29     10.64 o 
  -2   1   8       70.38       70.33      2.80 o 
  -1   1   8      405.35      387.52      4.40 o 
   0   1   8     3239.46     3274.65     28.93 o 
   1   1   8     2128.74     2246.52     20.51 o 
   2   1   8       49.53       54.41      1.69 o 
   3   1   8      448.92      487.82      6.74 o 
   4   1   8       52.68       51.41      1.99 o 
   5   1   8     1376.31     1385.96     15.51 o 
   6   1   8       80.91       91.06      4.62 o 
   7   1   8      313.25      293.66      7.20 o 
   8   1   8        6.05       10.88      2.15 o 
   9   1   8       48.70       43.41      3.61 o 
  10   1   8        0.02       -2.22      2.22 o 
 -11   2   8       21.98       25.44      3.60 o 
 -10   2   8      182.82      200.67      6.75 o 
  -9   2   8      143.00      137.68      5.27 o 
  -8   2   8        2.24        1.82      1.48 o 
  -7   2   8     1164.48     1102.63     16.26 o 
  -6   2   8      424.87      431.21      8.02 o 
  -5   2   8     1916.26     1953.47     20.86 o 
  -4   2   8        6.72        8.72      0.97 o 
  -3   2   8     4995.03     5568.97     45.86 o 
  -2   2   8      391.04      395.63      4.59 o 
  -1   2   8      864.41      837.80      9.08 o 
   0   2   8      402.29      334.62      3.55 o 
   1   2   8      133.63      156.67      2.41 o 
   2   2   8     6073.23     6719.47     68.13 o 
   3   2   8       12.71        4.50      0.91 o 
   4   2   8       50.38       47.41      1.76 o 
   5   2   8       26.98       24.61      1.99 o 
   6   2   8      255.07      263.51      6.24 o 
   7   2   8      448.50      413.94     11.73 o 
   8   2   8       27.46       38.83      3.61 o 
   9   2   8       66.35       63.48      3.98 o 
  10   2   8       64.87       65.23      4.23 o 
 -10   3   8      132.49      143.57      5.87 o 
  -9   3   8      389.87      389.49     10.12 o 
  -8   3   8       89.17       91.29      4.56 o 
  -7   3   8        2.51        1.66      2.76 o 
  -6   3   8      199.22      196.56      5.06 o 
  -5   3   8      106.08       98.24      2.61 o 
  -4   3   8        0.17        0.93      1.18 o 
  -3   3   8      594.72      560.05      7.60 o 
  -2   3   8       61.74       53.71      1.99 o 
  -1   3   8       62.02       81.83      2.24 o 
   0   3   8      325.27      405.74      6.05 o 
   1   3   8       62.46       57.27      1.98 o 
   2   3   8     1503.66     1559.06     18.65 o 
   3   3   8       51.31       48.12      2.63 o 
   4   3   8       67.89       77.62      4.30 o 
   5   3   8       12.86       15.75      1.85 o 
   6   3   8       11.26       13.72      2.93 o 
   7   3   8        0.16        0.69      1.03 o 
   8   3   8      111.99      105.35      3.60 o 
   9   3   8      128.66      137.80      5.79 o 
  10   3   8        5.19        4.04      1.95 o 
 -10   4   8       28.92       23.23      5.29 o 
  -9   4   8       35.10       22.98      4.39 o 
  -8   4   8      131.25      113.14      7.24 o 
  -7   4   8       20.17       14.13      3.95 o 
  -6   4   8      201.39      195.91      7.46 o 
  -5   4   8       51.59       58.11      4.55 o 
  -4   4   8        0.21        0.59      1.33 o 
  -3   4   8      562.15      625.15     10.54 o 
  -2   4   8      992.68     1060.19     13.17 o 
  -1   4   8     1035.77     1096.09     14.67 o 
   0   4   8       37.72       34.20      1.59 o 
   1   4   8     1124.61     1173.98     14.58 o 
   2   4   8     2710.15     2770.36     33.81 o 
   3   4   8     1298.93     1291.22     20.43 o 
   4   4   8      219.94      194.20      7.00 o 
   5   4   8      284.68      277.08      9.04 o 
   6   4   8       72.74       66.32      5.00 o 
   7   4   8      107.16      107.78      7.17 o 
   8   4   8       17.23       11.89      3.47 o 
   9   4   8        2.05        3.52      3.14 o 
  -9   5   8      138.56      154.45     12.96 o 
  -8   5   8       28.44       31.25      5.03 o 
  -7   5   8       90.50       87.68      6.56 o 
  -6   5   8      143.39      139.60      7.53 o 
  -5   5   8       44.96       42.40      4.46 o 
  -4   5   8      611.24      573.61     14.23 o 
  -3   5   8      389.87      343.38      9.70 o 
  -2   5   8       41.94       36.76      2.47 o 
  -1   5   8      375.13      350.74     16.15 o 
   0   5   8      534.63      514.98     10.81 o 
   1   5   8      556.68      525.61      7.96 o 
   2   5   8      171.77      183.54      5.27 o 
   3   5   8        4.19       11.67      2.37 o 
   4   5   8      669.16      650.42     14.99 o 
   5   5   8        0.20        0.95      1.94 o 
   6   5   8       94.52       91.40      6.07 o 
   7   5   8      129.99      146.41      8.00 o 
   8   5   8       11.02        6.11      3.07 o 
  -8   6   8        5.11        5.90      8.82 o 
  -7   6   8       14.86       21.58      4.33 o 
  -6   6   8       38.21       41.66      5.93 o 
  -5   6   8       83.47       81.64      5.85 o 
  -4   6   8        0.89       -0.70      2.05 o 
  -3   6   8       52.56       47.78      3.69 o 
  -2   6   8      321.65      287.57     11.94 o 
  -1   6   8       51.52       52.37      3.76 o 
   0   6   8      684.04      625.17     13.11 o 
   1   6   8      443.98      443.47     16.02 o 
   2   6   8      102.53      109.69      4.42 o 
   3   6   8      128.39      134.24      7.36 o 
   4   6   8      253.67      247.23     26.10 o 
   5   6   8       35.87       40.65     15.02 o 
   6   6   8      146.98      164.20     11.08 o 
   7   6   8       15.30       22.53      7.89 o 
  -6   7   8       22.25       27.43      5.70 o 
  -5   7   8        2.48        2.63      2.60 o 
  -4   7   8       25.10       22.65      5.05 o 
  -3   7   8       15.56        8.45      7.89 o 
  -2   7   8        3.61        0.97      2.41 o 
  -1   7   8       49.18       56.74      6.21 o 
   0   7   8       33.95       44.83      3.95 o 
   1   7   8        5.78        6.22      3.58 o 
   2   7   8        0.41       -2.78      2.78 o 
   3   7   8       13.94       11.59      2.65 o 
   4   7   8        3.58        1.52      3.00 o 
   5   7   8       55.43       70.97     11.64 o 
  -3   8   8      180.33      207.29     10.30 o 
  -2   8   8        0.08        0.47      3.14 o 
  -1   8   8      107.73      131.50      8.06 o 
   0   8   8       13.55       10.97      4.60 o 
   1   8   8      135.34      152.86     21.97 o 
   2   8   8       96.09      147.58     14.27 o 
 -11   0   9      169.69      167.75      8.79 o 
  -9   0   9      452.90      475.67     12.14 o 
  -7   0   9       20.50       11.76      2.04 o 
  -5   0   9       38.07       50.49      2.20 o 
  -3   0   9     3442.33     3731.67     46.65 o 
  -1   0   9     1088.90     1124.60     17.79 o 
   1   0   9      586.78      685.68     12.04 o 
   3   0   9     1110.11     1015.21     17.83 o 
   5   0   9     1357.49     1338.58     21.62 o 
   7   0   9     1187.18     1154.18     22.89 o 
   9   0   9      120.98      122.62      7.94 o 
 -11   1   9       17.02       13.32      2.63 o 
 -10   1   9        6.63        7.40      2.35 o 
  -9   1   9        0.25        0.57      1.41 o 
  -8   1   9      240.02      242.26      6.63 o 
  -7   1   9      349.16      312.44      6.24 o 
  -6   1   9      435.90      402.25      7.32 o 
  -5   1   9       42.87       35.29      1.46 o 
  -4   1   9     9420.55     9498.12     87.49 o 
  -3   1   9     3240.01     3416.07     30.95 o 
  -2   1   9     2069.40     1980.89     17.25 o 
  -1   1   9      162.85      155.86      2.71 o 
   0   1   9      483.74      429.26      4.66 o 
   1   1   9      788.42      851.36      8.92 o 
   2   1   9      377.42      366.80      5.05 o 
   3   1   9      293.11      330.34      8.38 o 
   4   1   9      297.51      313.85      5.74 o 
   5   1   9      179.74      187.90      5.15 o 
   6   1   9        7.55       11.32      3.06 o 
   7   1   9      496.54      493.54      9.25 o 
   8   1   9      861.16      856.22     14.55 o 
   9   1   9      177.94      180.88     10.95 o 
  10   1   9      136.61      149.04      6.47 o 
 -11   2   9      108.31      112.61      6.06 o 
 -10   2   9       46.39       55.37      3.92 o 
  -9   2   9      186.45      200.75      6.31 o 
  -8   2   9      204.65      203.83      5.90 o 
  -7   2   9      132.27      118.04      5.20 o 
  -6   2   9       38.70       32.11      2.14 o 
  -5   2   9       73.00       75.78      2.59 o 
  -4   2   9        5.28        2.06      0.72 o 
  -3   2   9      572.55      618.45      7.27 o 
  -2   2   9       91.53       94.56      1.80 o 
  -1   2   9      738.84      888.16      9.45 o 
   0   2   9      149.71      177.73      2.52 o 
   1   2   9       74.68       51.58      1.43 o 
   2   2   9       23.01       26.53      1.39 o 
   3   2   9      446.89      553.36      6.91 o 
   4   2   9      171.41      178.75      3.82 o 
   5   2   9      637.47      656.48     10.50 o 
   6   2   9      413.16      358.38      7.15 o 
   7   2   9      189.69      180.05      6.14 o 
   8   2   9        5.16        5.50      1.89 o 
   9   2   9      164.24      151.20      7.43 o 
  10   2   9        3.13        1.34      2.27 o 
 -10   3   9        2.46        0.17      2.13 o 
  -9   3   9       40.42       37.34      3.27 o 
  -8   3   9       24.41       24.34      2.79 o 
  -7   3   9      764.10      711.25     12.07 o 
  -6   3   9      582.15      559.23      9.70 o 
  -5   3   9      584.39      596.92      9.56 o 
  -4   3   9      193.12      156.66      3.44 o 
  -3   3   9       38.54       43.21      1.51 o 
  -2   3   9       17.55       23.17      1.65 o 
  -1   3   9        3.50        2.56      0.91 o 
   0   3   9       30.44       25.13      1.20 o 
   1   3   9     1498.36     1614.06     17.45 o 
   2   3   9      244.17      253.13      6.01 o 
   3   3   9      566.03      651.75     13.71 o 
   4   3   9       68.70       66.54      2.21 o 
   5   3   9       59.74       62.31      3.20 o 
   6   3   9       11.96       11.24      1.95 o 
   7   3   9      120.14      111.46      3.54 o 
   8   3   9       52.55       63.16      2.93 o 
   9   3   9       65.46       70.98      3.40 o 
  10   3   9      110.34      106.54      4.35 o 
 -10   4   9       44.96       43.79      6.47 o 
  -9   4   9      161.49      173.28      9.34 o 
  -8   4   9        9.72       14.74      3.65 o 
  -7   4   9       30.34       25.04      3.98 o 
  -6   4   9       41.06       37.67      4.21 o 
  -5   4   9      422.04      428.92     12.25 o 
  -4   4   9      330.65      343.66     10.03 o 
  -3   4   9      451.87      457.19     16.33 o 
  -2   4   9        5.05        4.27      1.00 o 
  -1   4   9      912.16      889.45     12.46 o 
   0   4   9       21.40       18.15      1.19 o 
   1   4   9     1384.98     1307.95     16.11 o 
   2   4   9      438.95      417.58      7.78 o 
   3   4   9      755.69      759.59     15.68 o 
   4   4   9      866.86      765.21     16.45 o 
   5   4   9      234.53      251.86     11.53 o 
   6   4   9      460.38      403.17     12.03 o 
   7   4   9       20.55       18.70      3.58 o 
   8   4   9      228.08      235.58     10.19 o 
   9   4   9       15.06       19.19      4.36 o 
  -9   5   9       93.87       77.27     12.02 o 
  -8   5   9      141.60      143.43      8.61 o 
  -7   5   9       44.19       49.43      5.24 o 
  -6   5   9      216.76      195.82     19.34 o 
  -5   5   9      121.77      127.85      6.79 o 
  -4   5   9       35.16       30.28      3.54 o 
  -3   5   9      532.63      485.32     12.45 o 
  -2   5   9      754.85      779.57     13.46 o 
  -1   5   9      149.96      168.04      4.48 o 
   0   5   9      958.19      916.39     14.05 o 
   1   5   9      309.56      328.22      8.13 o 
   2   5   9        7.35        6.15      1.83 o 
   3   5   9        9.99       15.82      2.49 o 
   4   5   9       73.11       57.83      4.27 o 
   5   5   9       17.14        7.71      2.29 o 
   6   5   9      148.71      158.73      7.76 o 
   7   5   9       58.99       57.23      5.97 o 
   8   5   9        0.84        0.35      3.42 o 
  -7   6   9       73.05       93.27      7.31 o 
  -6   6   9        7.00        8.99      3.24 o 
  -5   6   9      145.04      121.58      7.90 o 
  -4   6   9       41.72       40.89      4.14 o 
  -3   6   9        0.73        4.91      2.09 o 
  -2   6   9        0.46       -0.16      1.93 o 
  -1   6   9        0.61        1.46      1.60 o 
   0   6   9        0.35        1.64      1.78 o 
   1   6   9       44.62       39.86      5.40 o 
   2   6   9      216.52      221.64      8.74 o 
   3   6   9        3.50        6.13      2.78 o 
   4   6   9       61.18       54.80      5.49 o 
   5   6   9      128.26      132.33      9.02 o 
   6   6   9       92.50      104.16      8.55 o 
   7   6   9      154.01      141.57     15.02 o 
  -6   7   9        0.01        0.41      3.25 o 
  -5   7   9       86.48       83.47      6.84 o 
  -4   7   9        0.21        4.03      3.31 o 
  -3   7   9      177.46      211.53     11.28 o 
  -2   7   9       74.73       78.80      6.71 o 
  -1   7   9      126.85      146.90      7.90 o 
   0   7   9       22.11       18.68      3.82 o 
   1   7   9      158.44      165.08      8.22 o 
   2   7   9        3.85        6.90      3.58 o 
   3   7   9        4.21        5.26      2.35 o 
   4   7   9        7.79        4.10      2.84 o 
   5   7   9        2.67        6.76      6.01 o 
  -3   8   9       24.94       29.41      5.17 o 
  -2   8   9      120.24      140.16      8.55 o 
  -1   8   9        8.58        9.50      3.47 o 
   0   8   9      112.63      107.80      9.52 o 
   1   8   9       13.81       15.37      4.86 o 
   2   8   9       10.35       17.14      8.26 o 
 -10   0  10      499.41      568.61     16.00 o 
  -8   0  10      256.15      279.46      8.29 o 
  -6   0  10      752.79      770.59     11.59 o 
  -4   0  10      241.23      193.93      5.37 o 
  -2   0  10      113.32      142.29      4.13 o 
   0   0  10      201.17      230.52      4.63 o 
   2   0  10       80.38      103.21      3.79 o 
   4   0  10     2602.05     2605.12     50.07 o 
   6   0  10      335.95      329.25      8.88 o 
   8   0  10      408.72      387.16     13.52 o 
  10   0  10       55.23       56.20      6.31 o 
 -11   1  10        5.56        4.39      2.43 o 
 -10   1  10        0.00       -0.59      1.73 o 
  -9   1  10      218.33      190.47      6.16 o 
  -8   1  10       35.21       29.24      2.69 o 
  -7   1  10      175.46      137.72      4.06 o 
  -6   1  10      464.40      454.67      7.19 o 
  -5   1  10      137.08      126.54      2.61 o 
  -4   1  10       15.96       19.10      1.47 o 
  -3   1  10      663.81      622.81      7.05 o 
  -2   1  10      242.23      252.11      3.62 o 
  -1   1  10      550.11      482.03      5.47 o 
   0   1  10       93.00       85.38      1.83 o 
   1   1  10     4029.50     4094.44     39.29 o 
   2   1  10        1.04        4.37      0.79 o 
   3   1  10     1203.22     1251.65     16.47 o 
   4   1  10      177.41      187.68      4.52 o 
   5   1  10     1118.05     1099.27     14.56 o 
   6   1  10        5.34        7.02      1.60 o 
   7   1  10        0.58        0.28      1.40 o 
   8   1  10      229.70      236.86      6.88 o 
   9   1  10        4.16        3.99      1.98 o 
  10   1  10        7.84        6.33      2.82 o 
 -11   2  10       41.62       34.37      3.86 o 
 -10   2  10      188.36      194.65      6.68 o 
  -9   2  10      144.10      152.44      5.02 o 
  -8   2  10      180.27      183.74      5.12 o 
  -7   2  10        9.60        8.32      1.72 o 
  -6   2  10     2574.21     2481.15     27.81 o 
  -5   2  10      391.74      434.46      6.69 o 
  -4   2  10      847.57      789.65      9.26 o 
  -3   2  10      320.89      437.67      5.70 o 
  -2   2  10        8.94       16.96      0.81 o 
  -1   2  10     1323.19     1380.88     17.21 o 
   0   2  10      591.70      582.92      7.58 o 
   1   2  10      263.83      264.17      4.36 o 
   2   2  10     7356.38     8039.12     70.07 o 
   3   2  10      102.11       70.85      2.07 o 
   4   2  10        7.58       13.22      1.36 o 
   5   2  10        1.66        0.71      1.08 o 
   6   2  10      107.52      110.82      4.58 o 
   7   2  10       65.85       60.51      3.70 o 
   8   2  10      112.21      107.63      6.82 o 
   9   2  10       39.64       38.76      7.10 o 
  10   2  10      172.32      174.91      6.52 o 
 -10   3  10       21.95       22.66      4.37 o 
  -9   3  10        4.32        6.30      2.07 o 
  -8   3  10       24.82       22.41      3.25 o 
  -7   3  10      145.95      132.92      5.03 o 
  -6   3  10       60.78       72.60      4.68 o 
  -5   3  10        4.41        4.12      1.28 o 
  -4   3  10      161.09      141.74      2.83 o 
  -3   3  10       40.82       56.86      1.70 o 
  -2   3  10      654.24      608.74      8.51 o 
  -1   3  10        0.92        0.52      0.80 o 
   0   3  10      635.20      650.50      8.87 o 
   1   3  10      361.76      344.53      5.78 o 
   2   3  10     1144.13     1196.19     15.29 o 
   3   3  10      689.55      692.52     12.81 o 
   4   3  10       14.33       12.01      1.25 o 
   5   3  10      225.89      234.48      5.84 o 
   6   3  10       37.96       29.89      2.32 o 
   7   3  10        1.79        2.10      1.21 o 
   8   3  10       52.14       47.35      2.68 o 
   9   3  10        0.43        0.23      1.48 o 
 -10   4  10      185.75      189.24     11.49 o 
  -9   4  10       17.45       19.74      4.22 o 
  -8   4  10      267.48      298.02     11.48 o 
  -7   4  10       32.42       38.11      4.48 o 
  -6   4  10        8.68        5.57      3.38 o 
  -5   4  10      884.02      924.89     19.97 o 
  -4   4  10      208.31      189.38      7.21 o 
  -3   4  10       36.08       33.41      3.54 o 
  -2   4  10      290.14      291.37      6.05 o 
  -1   4  10       37.32       37.57      2.51 o 
   0   4  10       62.11       71.91      2.14 o 
   1   4  10        0.48       -0.29      0.81 o 
   2   4  10      598.86      545.80     10.41 o 
   3   4  10       48.44       49.07      3.54 o 
   4   4  10        1.47       -0.21      1.55 o 
   5   4  10        5.03        3.90      2.04 o 
   6   4  10       53.58       59.43      4.85 o 
   7   4  10       67.86       65.71      5.57 o 
   8   4  10       32.88       39.97      4.92 o 
   9   4  10       71.22       76.61      7.26 o 
  -9   5  10       20.13       25.81      5.67 o 
  -8   5  10       64.96       53.24      7.59 o 
  -7   5  10      114.49      122.73      8.69 o 
  -6   5  10        1.57        1.87      2.39 o 
  -5   5  10      200.17      179.78      7.94 o 
  -4   5  10      137.23      137.30      6.62 o 
  -3   5  10      154.64      131.15      7.19 o 
  -2   5  10      420.04      382.74      8.78 o 
  -1   5  10      625.86      598.45     10.24 o 
   0   5  10     3528.81     3456.92     41.65 o 
   1   5  10     1204.29     1178.27     18.99 o 
   2   5  10      474.74      489.32     11.93 o 
   3   5  10       96.23      109.79      6.94 o 
   4   5  10      115.94      134.96      8.71 o 
   5   5  10      268.41      305.69     10.12 o 
   6   5  10        1.32        3.94      2.37 o 
   7   5  10        1.39        0.95      2.59 o 
   8   5  10       44.39       35.87      6.76 o 
  -7   6  10        7.31        6.67      4.51 o 
  -6   6  10      128.47      121.30      7.48 o 
  -5   6  10      124.54      124.52      7.05 o 
  -4   6  10      157.17      141.57      7.79 o 
  -3   6  10       48.43       50.31      4.00 o 
  -2   6  10       84.43       73.99      5.53 o 
  -1   6  10       43.18       40.92      3.44 o 
   0   6  10       69.88       68.60      4.36 o 
   1   6  10       26.65       25.07      4.86 o 
   2   6  10       50.03       54.14      4.63 o 
   3   6  10        5.46        4.45      5.07 o 
   4   6  10        1.41        5.26      3.00 o 
   5   6  10        8.51        9.28      3.84 o 
   6   6  10      135.88      161.23     10.58 o 
   7   6  10       23.58       33.80      9.39 o 
  -6   7  10        0.36       -2.78      2.78 o 
  -5   7  10       38.20       36.94      5.25 o 
  -4   7  10        2.47        1.57      3.05 o 
  -3   7  10       44.06       52.86      6.09 o 
  -2   7  10       35.97       34.35      4.66 o 
  -1   7  10      266.57      270.31     12.23 o 
   0   7  10      171.56      168.82      8.28 o 
   1   7  10        1.25        2.74      2.37 o 
   2   7  10       75.63       96.73      8.34 o 
   3   7  10       70.56       89.93     10.89 o 
   4   7  10        4.10        6.79      3.18 o 
   5   7  10        9.63       12.77      7.13 o 
  -2   8  10        3.19        5.98      3.54 o 
  -1   8  10       17.76       15.24      4.18 o 
   0   8  10       34.65       32.06      6.50 o 
   1   8  10      116.52      134.06     15.77 o 
   2   8  10      320.21      324.54     15.56 o 
 -11   0  11        4.24        9.43      3.26 o 
  -9   0  11     1056.03     1005.66     20.02 o 
  -7   0  11      341.73      322.18      8.00 o 
  -5   0  11      432.97      432.19      7.28 o 
  -3   0  11     3692.20     4017.03     58.75 o 
  -1   0  11     4139.68     4151.17     59.61 o 
   1   0  11       17.79       31.04      2.15 o 
   3   0  11      519.05      511.67     10.90 o 
   5   0  11        4.07        2.49      1.71 o 
   7   0  11      476.67      503.53     15.23 o 
   9   0  11      570.98      582.45     18.21 o 
 -11   1  11        5.06        8.82      2.52 o 
 -10   1  11      392.89      409.87     10.01 o 
  -9   1  11       24.61       25.87      2.63 o 
  -8   1  11        8.93       11.53      2.05 o 
  -7   1  11       17.04       11.59      1.62 o 
  -6   1  11     1348.92     1264.57     15.05 o 
  -5   1  11        1.36        1.32      0.81 o 
  -4   1  11     1997.05     2258.85     21.40 o 
  -3   1  11      535.73      629.27      7.21 o 
  -2   1  11      139.26      165.44      2.82 o 
  -1   1  11      478.38      578.93      6.46 o 
   0   1  11      256.38      339.23      4.51 o 
   1   1  11     6223.32     6968.77     64.69 o 
   2   1  11     1105.64     1149.20     12.22 o 
   3   1  11      644.66      680.07      9.01 o 
   4   1  11      208.26      180.92      4.33 o 
   5   1  11        7.27        9.75      1.57 o 
   6   1  11     1953.74     1871.29     28.18 o 
   7   1  11      284.13      278.32      7.03 o 
   8   1  11      789.87      784.93     14.98 o 
   9   1  11      110.15      119.02      7.10 o 
  10   1  11      139.93      136.78      6.24 o 
 -11   2  11        0.81        3.82      2.55 o 
 -10   2  11       56.89       51.21      3.84 o 
  -9   2  11      144.91      143.52      5.44 o 
  -8   2  11      108.73       99.07      3.82 o 
  -7   2  11       88.20       81.10      4.03 o 
  -6   2  11      743.99      719.27     10.48 o 
  -5   2  11      898.98      868.95     10.97 o 
  -4   2  11      107.16       87.48      2.43 o 
  -3   2  11      494.98      441.70      6.32 o 
  -2   2  11     1486.78     1644.20     18.66 o 
  -1   2  11       85.74       76.87      2.18 o 
   0   2  11      319.75      329.41      4.24 o 
   1   2  11      306.14      265.26      4.29 o 
   2   2  11     2743.24     2807.62     26.33 o 
   3   2  11     1099.06     1248.42     12.95 o 
   4   2  11       27.45       33.47      1.94 o 
   5   2  11       23.73       19.02      1.88 o 
   6   2  11      326.43      304.37      7.87 o 
   7   2  11       19.44       17.07      2.46 o 
   8   2  11       38.63       47.01      3.79 o 
   9   2  11       34.94       41.11      4.17 o 
  10   2  11        3.01        3.92      2.29 o 
 -10   3  11       18.03       16.32      3.84 o 
  -9   3  11        0.02       -0.41      1.94 o 
  -8   3  11        0.05        0.88      1.54 o 
  -7   3  11      463.16      451.06      8.89 o 
  -6   3  11       59.10       55.06      3.70 o 
  -5   3  11        6.35        6.96      1.32 o 
  -4   3  11      522.55      553.22      7.43 o 
  -3   3  11      399.35      402.40      6.26 o 
  -2   3  11      261.53      263.82      5.15 o 
  -1   3  11      170.96      136.15      3.93 o 
   0   3  11        1.80        1.02      0.90 o 
   1   3  11       10.85       10.41      1.16 o 
   2   3  11      474.03      525.25     10.34 o 
   3   3  11      838.93      795.94     14.31 o 
   4   3  11       54.20       49.47      2.34 o 
   5   3  11       57.29       48.96      2.73 o 
   6   3  11      143.35      150.88      7.89 o 
   7   3  11      104.09       96.98      3.46 o 
   8   3  11      248.32      238.17      7.86 o 
   9   3  11      109.76      124.63      8.60 o 
  -9   4  11       12.68       19.95      4.15 o 
  -8   4  11       57.83       70.97      6.18 o 
  -7   4  11      243.27      249.39      9.88 o 
  -6   4  11      515.44      521.29     14.35 o 
  -5   4  11     1084.07     1050.78     21.95 o 
  -4   4  11      997.94      992.62     20.36 o 
  -3   4  11      892.90      826.74     17.26 o 
  -2   4  11       10.38        9.20      1.55 o 
  -1   4  11      597.03      559.25      9.90 o 
   0   4  11      523.61      498.17     10.35 o 
   1   4  11       41.99       46.07      2.23 o 
   2   4  11     1124.88     1105.89     17.83 o 
   3   4  11       94.44      106.86      4.99 o 
   4   4  11       72.16       67.41      5.71 o 
   5   4  11      101.17       88.23      5.46 o 
   6   4  11        9.01       10.25      2.77 o 
   7   4  11       52.02       39.30      4.56 o 
   8   4  11        8.80        3.95      2.87 o 
   9   4  11      112.19      114.59      8.17 o 
  -9   5  11        0.05        2.93      3.58 o 
  -8   5  11       69.62       79.04      6.74 o 
  -7   5  11        6.71        4.15      3.18 o 
  -6   5  11        1.03       -1.37      1.88 o 
  -5   5  11      141.60      128.34      6.93 o 
  -4   5  11      296.04      286.52      9.75 o 
  -3   5  11      498.16      443.06     11.75 o 
  -2   5  11       31.51       27.03      2.97 o 
  -1   5  11      320.11      347.32      9.21 o 
   0   5  11       25.96       21.16      2.33 o 
   1   5  11      950.65      904.74     15.84 o 
   2   5  11      465.35      454.49     28.92 o 
   3   5  11        3.00        2.52      2.25 o 
   4   5  11      348.73      323.20     13.09 o 
   5   5  11       10.60       15.84      3.96 o 
   6   5  11      367.86      361.93     15.39 o 
   7   5  11        6.52        3.63      3.84 o 
   8   5  11       13.73        4.13      6.01 o 
  -7   6  11       22.95       25.11      5.56 o 
  -6   6  11      106.41      107.35      8.04 o 
  -5   6  11      115.36      105.00      9.15 o 
  -4   6  11      343.03      358.53     11.31 o 
  -3   6  11        1.10        1.64      1.87 o 
  -2   6  11       88.77       94.29      7.18 o 
  -1   6  11       48.24       45.06      6.56 o 
   0   6  11      151.39      184.44      8.93 o 
   1   6  11      618.72      600.38     11.19 o 
   2   6  11       77.60       84.54     12.02 o 
   3   6  11        1.82        1.19      2.43 o 
   4   6  11      158.28      164.62     21.40 o 
   5   6  11       42.40       51.10      6.11 o 
   6   6  11        4.08        4.51      3.72 o 
   7   6  11       13.16        0.00      5.26 o 
  -6   7  11       37.62       48.47      7.03 o 
  -5   7  11        2.27        6.02      3.04 o 
  -4   7  11       56.24       65.31      4.76 o 
  -3   7  11        8.75        4.63      2.90 o 
  -2   7  11        0.98       -0.69      2.37 o 
  -1   7  11       57.07       57.40      8.42 o 
   0   7  11       52.92       43.31     11.08 o 
   1   7  11       73.64       75.75      6.11 o 
   2   7  11       13.14       10.89      6.01 o 
   3   7  11       70.80       68.91      6.38 o 
   4   7  11        5.54        5.71      3.12 o 
   5   7  11       22.41       31.17      9.01 o 
  -2   8  11      182.90      213.54     10.60 o 
  -1   8  11       58.21       57.64      6.13 o 
   0   8  11      293.33      307.98     15.45 o 
   1   8  11        0.74        2.25      6.38 o 
 -10   0  12        1.49        0.33      2.19 o 
  -8   0  12        3.62        6.35      2.07 o 
  -6   0  12       68.91      124.63      9.13 o 
  -4   0  12      612.69      529.61      9.16 o 
  -2   0  12     4664.61     4803.41     83.13 o 
   0   0  12     7696.08     7634.00     93.00 o 
   2   0  12     2011.91     1989.28     31.29 o 
   4   0  12      766.61      682.45     17.76 o 
   6   0  12     1077.91     1041.95     20.93 o 
   8   0  12      220.14      221.96     10.19 o 
  10   0  12        2.20        3.76      5.07 o 
 -11   1  12       72.47       72.76      4.44 o 
 -10   1  12        0.81       -0.53      1.74 o 
  -9   1  12      849.75      852.48     13.97 o 
  -8   1  12      300.30      273.05      7.45 o 
  -7   1  12      284.42      298.31      5.63 o 
  -6   1  12       14.17       28.90      1.79 o 
  -5   1  12      503.99      440.38      6.19 o 
  -4   1  12      590.22      697.46      8.17 o 
  -3   1  12      343.47      499.34      6.60 o 
  -2   1  12        8.15        9.14      0.98 o 
  -1   1  12      308.53      358.16      5.86 o 
   0   1  12      753.83      782.42      8.61 o 
   1   1  12     1430.89     1712.59     17.83 o 
   2   1  12      340.60      373.75      6.04 o 
   3   1  12      784.44      789.66     10.17 o 
   4   1  12       68.29       64.51      2.67 o 
   5   1  12     2077.38     2109.57     24.90 o 
   6   1  12      223.84      208.25      5.74 o 
   7   1  12        9.02        2.94      2.15 o 
   8   1  12      156.53      163.00      6.17 o 
   9   1  12       28.73       27.70      3.33 o 
  10   1  12        2.37        1.48      2.27 o 
 -10   2  12       42.40       43.35      3.63 o 
  -9   2  12       74.08       99.34      7.16 o 
  -8   2  12       23.20       20.20      2.19 o 
  -7   2  12      883.74      889.01     18.02 o 
  -6   2  12      772.24      710.34     10.41 o 
  -5   2  12       56.12       86.07      2.90 o 
  -4   2  12      334.75      320.40      5.54 o 
  -3   2  12      164.49      192.90      3.39 o 
  -2   2  12      273.66      317.01      5.30 o 
  -1   2  12       58.83       58.63      2.36 o 
   0   2  12     1900.36     2104.50     18.55 o 
   1   2  12      737.13      829.15      9.94 o 
   2   2  12     5285.97     5337.80     44.64 o 
   3   2  12       44.21       46.09      2.03 o 
   4   2  12      192.84      178.01      4.30 o 
   5   2  12       20.33       18.42      2.89 o 
   6   2  12        3.28        4.69      1.62 o 
   7   2  12       48.83       47.77      3.49 o 
   8   2  12       12.94       15.53      2.75 o 
   9   2  12       17.41       16.63      3.32 o 
  10   2  12        2.40        2.81      2.27 o 
 -10   3  12      324.41      333.28     14.38 o 
  -9   3  12       15.63       17.82      2.93 o 
  -8   3  12       18.33       16.87      2.57 o 
  -7   3  12       29.20       37.61      2.73 o 
  -6   3  12      565.25      523.01      9.32 o 
  -5   3  12      311.30      297.66      6.10 o 
  -4   3  12       71.28       81.98      2.45 o 
  -3   3  12      489.87      472.72      5.59 o 
  -2   3  12       89.51       91.70      3.23 o 
  -1   3  12      168.49      182.57      4.78 o 
   0   3  12        0.90        0.47      0.93 o 
   1   3  12       50.60       46.57      2.86 o 
   2   3  12       42.23       49.84      3.90 o 
   3   3  12       48.62       64.29      2.42 o 
   4   3  12      321.58      312.12      6.80 o 
   5   3  12        0.09        0.52      1.12 o 
   6   3  12      214.36      190.36      6.78 o 
   7   3  12        1.69        2.14      1.21 o 
   8   3  12        0.56        0.75      1.37 o 
   9   3  12      137.08      151.48      6.11 o 
  -9   4  12      111.40      127.87     11.37 o 
  -8   4  12        2.56       -1.74      2.37 o 
  -7   4  12        2.93        3.72      2.68 o 
  -6   4  12       20.88       17.77      5.60 o 
  -5   4  12       82.81       77.27      7.19 o 
  -4   4  12      398.92      351.38     10.37 o 
  -3   4  12      114.74      106.82      5.54 o 
  -2   4  12       29.33       28.10      4.26 o 
  -1   4  12       60.11       68.44      3.57 o 
   0   4  12      543.59      539.81     11.11 o 
   1   4  12     1600.94     1550.77     24.21 o 
   2   4  12       87.22       75.32      3.50 o 
   3   4  12      575.19      544.23     12.62 o 
   4   4  12      907.29      874.41     18.37 o 
   5   4  12       35.27       44.60      4.89 o 
   6   4  12        2.57       -0.78      1.97 o 
   7   4  12        4.07        2.65      2.45 o 
   8   4  12        2.25       -1.12      2.54 o 
   9   4  12        3.97        4.70      4.13 o 
  -8   5  12       19.50       22.01      4.42 o 
  -7   5  12      171.33      187.59      9.14 o 
  -6   5  12      377.47      356.57     12.11 o 
  -5   5  12      495.68      465.36     13.49 o 
  -4   5  12     2971.33     2807.36     58.94 o 
  -3   5  12      140.95      123.17      6.04 o 
  -2   5  12       22.30       28.15      3.09 o 
  -1   5  12       39.91       37.05      3.79 o 
   0   5  12      500.42      465.92     10.04 o 
   1   5  12      254.22      241.66      8.18 o 
   2   5  12      134.83      122.65      7.15 o 
   3   5  12       21.95       16.94      3.61 o 
   4   5  12       67.50       42.89      5.23 o 
   5   5  12        0.15        1.31      2.62 o 
   6   5  12        2.52        3.76      3.31 o 
   7   5  12      198.59      220.91     12.61 o 
   8   5  12       73.04       58.21     11.27 o 
  -7   6  12        5.32        5.26      3.69 o 
  -6   6  12       57.89       52.30      6.04 o 
  -5   6  12        0.09        1.63      2.45 o 
  -4   6  12       10.27       13.38      3.09 o 
  -3   6  12        2.48       13.73      2.59 o 
  -2   6  12       19.00       19.13      2.44 o 
  -1   6  12        7.79        4.87      3.18 o 
   0   6  12       15.66       16.19      2.24 o 
   1   6  12      355.43      371.18      8.45 o 
   2   6  12      389.76      374.59     12.99 o 
   3   6  12       89.70       98.50     11.08 o 
   4   6  12       42.25       44.39      5.68 o 
   5   6  12       37.56       41.18      5.86 o 
   6   6  12      321.46      303.42     21.40 o 
  -5   7  12       11.70        6.36      3.24 o 
  -4   7  12       81.40      102.00      5.96 o 
  -3   7  12        2.24        3.87      2.87 o 
  -2   7  12       37.70       30.32      4.51 o 
  -1   7  12        5.09        3.35      2.81 o 
   0   7  12       11.97       16.28      4.76 o 
   1   7  12        0.29       -1.76      2.37 o 
   2   7  12       11.77       12.77      6.76 o 
   3   7  12        1.45        1.48      2.56 o 
   4   7  12        8.23        6.36      3.47 o 
   5   7  12       29.18       46.19     10.51 o 
  -1   8  12       70.99       91.44      9.29 o 
   0   8  12        6.58        9.82      7.13 o 
   1   8  12      265.71      230.95     20.28 o 
 -11   0  13      184.00      191.32     10.73 o 
  -9   0  13      552.29      563.85     13.60 o 
  -7   0  13      182.09      177.27      5.86 o 
  -5   0  13       13.24        6.60      1.95 o 
  -3   0  13     1294.28     1168.93     23.10 o 
  -1   0  13      444.75      434.20      7.77 o 
   1   0  13      248.61      244.56      6.39 o 
   3   0  13      687.12      737.32     14.57 o 
   5   0  13     5750.46     5458.78     81.37 o 
   7   0  13      630.89      629.79     17.91 o 
   9   0  13      720.96      733.53     40.74 o 
 -11   1  13        9.51       11.68      2.59 o 
 -10   1  13      259.18      245.31     13.74 o 
  -9   1  13       29.07       23.48      2.84 o 
  -8   1  13      524.10      499.96      9.01 o 
  -7   1  13       25.18       24.12      2.50 o 
  -6   1  13      442.53      461.40      6.76 o 
  -5   1  13      796.05      805.25      9.61 o 
  -4   1  13       58.63       60.05      1.99 o 
  -3   1  13      660.33      618.33      7.85 o 
  -2   1  13     3989.77     4099.85     42.18 o 
  -1   1  13      142.83      200.66      3.32 o 
   0   1  13     2652.99     2724.59     26.78 o 
   1   1  13      261.03      270.46      5.26 o 
   2   1  13       98.12      122.74      4.44 o 
   3   1  13      435.43      463.11      7.10 o 
   4   1  13       66.22       79.06      2.98 o 
   5   1  13        0.44        0.07      1.29 o 
   6   1  13      191.51      191.50      5.54 o 
   7   1  13       10.92       10.62      2.01 o 
   8   1  13      118.45      116.19      7.97 o 
   9   1  13       25.31       18.61      2.98 o 
  10   1  13       60.37       63.70      4.75 o 
 -10   2  13      321.01      324.75      9.08 o 
  -9   2  13      136.80      153.95      8.97 o 
  -8   2  13       58.88       56.97      3.06 o 
  -7   2  13        1.73        0.48      1.16 o 
  -6   2  13       52.77       41.31      2.46 o 
  -5   2  13        3.06        2.62      1.34 o 
  -4   2  13      301.55      294.47      4.79 o 
  -3   2  13       96.34       99.07      2.26 o 
  -2   2  13      472.53      539.94      7.86 o 
  -1   2  13      811.48      788.88     11.70 o 
   0   2  13     1094.59     1110.89     13.92 o 
   1   2  13     1310.83     1419.84     14.39 o 
   2   2  13     2591.71     2638.05     24.91 o 
   3   2  13      367.55      381.52      5.30 o 
   4   2  13       96.71       70.10      2.99 o 
   5   2  13      187.08      156.39      6.72 o 
   6   2  13       86.24       90.48      4.42 o 
   7   2  13       44.34       41.47      3.35 o 
   8   2  13        3.67        2.21      1.98 o 
   9   2  13      228.86      234.90      9.00 o 
  10   2  13        0.11        3.00      3.38 o 
 -10   3  13       94.67       98.32      9.22 o 
  -9   3  13       33.10       38.83      5.85 o 
  -8   3  13       17.57       19.13      2.76 o 
  -7   3  13       31.36       25.15      2.77 o 
  -6   3  13      157.34      154.37      6.72 o 
  -5   3  13     1300.06     1228.30     19.33 o 
  -4   3  13      726.73      709.90     14.96 o 
  -3   3  13      441.63      376.22      6.09 o 
  -2   3  13       73.08       63.55      2.55 o 
  -1   3  13      267.77      238.74      7.28 o 
   0   3  13      884.82      902.08     15.25 o 
   1   3  13      559.72      491.36     10.52 o 
   2   3  13      395.95      405.77      7.34 o 
   3   3  13      130.25      128.41      3.78 o 
   4   3  13      326.02      336.15      7.23 o 
   5   3  13       90.12       83.55      3.56 o 
   6   3  13       33.71       38.56      3.33 o 
   7   3  13      309.33      269.05      8.43 o 
   8   3  13       62.46       67.11      4.01 o 
   9   3  13       16.31       20.42      3.07 o 
  -9   4  13        0.90       -1.05      2.94 o 
  -8   4  13       37.66       47.79      8.47 o 
  -7   4  13        1.85        2.29      2.41 o 
  -6   4  13        1.56        2.26      2.14 o 
  -5   4  13      449.58      407.85     12.01 o 
  -4   4  13        0.01        0.45      1.80 o 
  -3   4  13      186.71      179.03      6.86 o 
  -2   4  13      138.95      133.34      7.78 o 
  -1   4  13      653.16      607.35     14.51 o 
   0   4  13       92.22       86.15      4.84 o 
   1   4  13     1636.80     1549.21     24.54 o 
   2   4  13        0.23       -1.59      1.59 o 
   3   4  13       10.71        4.61      1.78 o 
   4   4  13      802.98      713.30     16.07 o 
   5   4  13       93.15      101.60      8.80 o 
   6   4  13      134.30      107.20      6.45 o 
   7   4  13      114.47      115.09     11.11 o 
   8   4  13      140.44      152.70      8.67 o 
  -8   5  13        3.89        4.30      3.12 o 
  -7   5  13      153.60      154.80      8.59 o 
  -6   5  13      341.13      341.37     15.57 o 
  -5   5  13      369.95      324.20     11.16 o 
  -4   5  13      766.43      824.78     18.85 o 
  -3   5  13      642.21      596.74     14.58 o 
  -2   5  13      697.86      689.86     15.40 o 
  -1   5  13      155.15      150.80      5.62 o 
   0   5  13       12.62       17.61      2.34 o 
   1   5  13      721.68      678.85     15.83 o 
   2   5  13       19.00       18.78      5.63 o 
   3   5  13      247.29      261.65     11.27 o 
   4   5  13        0.11        3.06      2.70 o 
   5   5  13        8.12        6.01      3.45 o 
   6   5  13       18.35       24.81      5.31 o 
   7   5  13       19.27       22.59      9.20 o 
  -7   6  13       13.19       12.03     10.14 o 
  -6   6  13       83.04       90.40      6.82 o 
  -5   6  13       14.08        8.14      3.02 o 
  -4   6  13       80.86       77.41      5.66 o 
  -3   6  13        4.41        3.04      2.38 o 
  -2   6  13      140.81      136.17      5.57 o 
  -1   6  13       15.57       16.31      1.82 o 
   0   6  13       17.69       18.51      2.09 o 
   1   6  13        6.79        7.70      2.30 o 
   2   6  13       41.53       46.83      8.82 o 
   3   6  13      171.80      159.48      8.89 o 
   4   6  13      109.11      116.09     15.21 o 
   5   6  13       37.33       32.87     10.14 o 
   6   6  13        4.30       -2.63      5.26 o 
  -5   7  13      236.68      272.93     13.92 o 
  -4   7  13        0.01        4.22      2.46 o 
  -3   7  13       78.19       92.02      9.03 o 
  -2   7  13       59.72       57.51      6.83 o 
  -1   7  13      219.97      233.61     13.25 o 
   0   7  13        0.17       -1.56      4.88 o 
   1   7  13       83.91       94.04      6.73 o 
   2   7  13        2.61        0.00      4.51 o 
   3   7  13       93.19      108.45      7.15 o 
   4   7  13        5.45       10.89      6.76 o 
 -10   0  14      383.82      398.55     16.15 o 
  -8   0  14      440.89      451.48     14.19 o 
  -6   0  14      680.77      641.92     14.46 o 
  -4   0  14      460.00      455.30     11.99 o 
  -2   0  14      698.46      697.45     13.21 o 
   0   0  14     3263.06     3447.52     44.06 o 
   2   0  14      411.96      456.50     10.22 o 
   4   0  14      697.59      787.72     16.18 o 
   6   0  14     3610.31     3627.32     57.55 o 
   8   0  14      225.04      233.16     10.63 o 
  10   0  14        0.14       -0.94      3.15 o 
 -11   1  14       13.72       14.47      2.87 o 
 -10   1  14       32.57       33.66      4.04 o 
  -9   1  14        8.54        3.94      1.82 o 
  -8   1  14      298.13      267.32      6.30 o 
  -7   1  14       52.88       74.58      2.86 o 
  -6   1  14      366.73      332.63      5.59 o 
  -5   1  14      659.50      736.26      8.98 o 
  -4   1  14     1615.00     1677.90     18.07 o 
  -3   1  14      661.09      662.91      9.16 o 
  -2   1  14      264.36      287.89      4.93 o 
  -1   1  14     1718.04     1745.32     16.84 o 
   0   1  14      115.18      129.68      2.86 o 
   1   1  14      517.29      445.35      7.53 o 
   2   1  14       37.22       27.32      2.16 o 
   3   1  14     2044.35     2092.62     23.90 o 
   4   1  14      586.47      575.24      9.16 o 
   5   1  14      274.68      295.37      6.80 o 
   6   1  14        3.54        2.27      1.46 o 
   7   1  14        0.90        1.03      1.50 o 
   8   1  14       10.73       10.32      2.49 o 
   9   1  14       27.67       30.19      3.56 o 
  10   1  14       44.60       50.67      4.45 o 
 -10   2  14        2.85        6.72      3.80 o 
  -9   2  14      232.11      243.69      7.06 o 
  -8   2  14      296.84      289.95      6.60 o 
  -7   2  14        0.02       -0.26      1.14 o 
  -6   2  14     2167.88     2003.14     23.35 o 
  -5   2  14     1556.12     1615.56     19.09 o 
  -4   2  14      438.29      449.83      6.14 o 
  -3   2  14      471.14      520.81      7.95 o 
  -2   2  14     1139.42     1180.14     16.69 o 
  -1   2  14      613.84      714.57     10.03 o 
   0   2  14      528.06      599.24      7.17 o 
   1   2  14      404.86      378.38      5.34 o 
   2   2  14     1451.46     1515.88     15.24 o 
   3   2  14      690.57      710.43      9.06 o 
   4   2  14      143.98      150.09      4.36 o 
   5   2  14       55.49       51.95      3.33 o 
   6   2  14      329.22      303.46      8.20 o 
   7   2  14      178.94      181.86      6.53 o 
   8   2  14       12.01        9.75      2.53 o 
   9   2  14       15.98       17.00      5.07 o 
 -10   3  14        2.57       -0.46      3.21 o 
  -9   3  14       32.16       27.56      3.74 o 
  -8   3  14        6.93        3.59      1.92 o 
  -7   3  14       47.58       40.03      3.28 o 
  -6   3  14      434.43      409.60      9.34 o 
  -5   3  14       53.73       50.97      3.08 o 
  -4   3  14      346.16      349.70      7.60 o 
  -3   3  14        2.46        0.93      0.76 o 
  -2   3  14     1020.99     1069.72     13.66 o 
  -1   3  14      398.64      413.46      6.70 o 
   0   3  14       24.50       18.65      1.22 o 
   1   3  14      525.33      499.35      6.57 o 
   2   3  14       30.11       23.73      1.28 o 
   3   3  14      699.62      755.58     12.41 o 
   4   3  14      451.36      374.05      7.91 o 
   5   3  14      204.97      195.44      7.43 o 
   6   3  14       66.11       67.61      3.73 o 
   7   3  14        7.07        4.60      1.59 o 
   8   3  14       21.04       21.17      2.03 o 
   9   3  14       29.88       40.62      3.83 o 
  -9   4  14       85.18       79.22      6.89 o 
  -8   4  14      273.64      289.22     15.30 o 
  -7   4  14       37.63       49.11      5.01 o 
  -6   4  14      179.40      162.21      7.78 o 
  -5   4  14      102.55       81.16      5.47 o 
  -4   4  14        4.82        3.55      1.85 o 
  -3   4  14      298.04      272.59      8.67 o 
  -2   4  14      201.69      165.76      6.42 o 
  -1   4  14        3.49        7.12      2.57 o 
   0   4  14     1080.99      996.48     20.32 o 
   1   4  14     1231.66     1143.74     20.46 o 
   2   4  14      530.99      497.76     26.10 o 
   3   4  14       21.66       20.96      9.39 o 
   4   4  14      194.12      181.60      7.10 o 
   5   4  14      158.87      144.67     10.20 o 
   6   4  14       12.54        2.90      2.41 o 
   7   4  14       24.45       25.31      4.08 o 
   8   4  14      151.01      160.18      8.80 o 
  -8   5  14       50.88       60.14      6.18 o 
  -7   5  14       39.67       47.63      5.39 o 
  -6   5  14        0.23        1.75      2.45 o 
  -5   5  14        1.62        1.83      2.31 o 
  -4   5  14      239.69      213.73      8.52 o 
  -3   5  14       12.10       10.14      2.58 o 
  -2   5  14      333.42      315.49      9.64 o 
  -1   5  14     1083.17     1003.98     21.13 o 
   0   5  14      992.77      921.49     19.68 o 
   1   5  14      593.50      550.16     14.08 o 
   2   5  14      207.70      205.27     15.40 o 
   3   5  14      196.64      203.74     10.10 o 
   4   5  14      260.41      253.96     12.03 o 
   5   5  14       73.88       75.43      7.27 o 
   6   5  14       55.59       54.77      8.82 o 
   7   5  14       41.87       47.42      7.15 o 
  -7   6  14       41.00       46.09      6.89 o 
  -6   6  14        2.84        3.34      2.89 o 
  -5   6  14      260.54      287.20     10.91 o 
  -4   6  14        5.08        2.21      2.37 o 
  -3   6  14      108.45      135.82      6.66 o 
  -2   6  14       59.74       60.82      6.01 o 
  -1   6  14       48.44       56.06      4.72 o 
   0   6  14        1.13        0.92      1.80 o 
   1   6  14      161.18      129.16      7.25 o 
   2   6  14       21.99        9.56      3.18 o 
   3   6  14        1.24        1.93      2.62 o 
   4   6  14       25.30       15.73      4.15 o 
   5   6  14       38.48       35.15      5.86 o 
   6   6  14       82.74      117.16     14.65 o 
  -5   7  14       33.59       59.38     15.96 o 
  -4   7  14       23.54       29.10      4.05 o 
  -3   7  14        1.64        4.01      2.85 o 
  -2   7  14        1.04        1.51      2.68 o 
  -1   7  14        0.05        1.15      3.79 o 
   0   7  14      100.22       86.84      9.39 o 
   1   7  14        3.26        4.07      4.22 o 
   2   7  14       89.83       84.77      6.01 o 
   3   7  14       72.43       93.69      9.01 o 
   4   7  14      160.10      168.23     17.27 o 
 -11   0  15       25.20       23.33      6.20 o 
  -9   0  15      148.00      133.85     12.58 o 
  -7   0  15      423.99      396.87     11.33 o 
  -5   0  15      891.30      836.14     16.81 o 
  -3   0  15     4191.93     4048.21     60.09 o 
  -1   0  15     4330.77     4410.83     55.68 o 
   1   0  15     2592.84     2662.15     40.94 o 
   3   0  15     1032.51     1016.78     19.08 o 
   5   0  15       30.48       29.28      3.31 o 
   7   0  15      325.31      341.17     12.61 o 
   9   0  15      863.81      911.96     49.19 o 
 -11   1  15      164.67      204.68      6.96 o 
 -10   1  15      189.59      192.30      6.26 o 
  -9   1  15       70.28       77.25      3.99 o 
  -8   1  15      281.35      299.75      6.74 o 
  -7   1  15        5.82        6.95      1.71 o 
  -6   1  15      282.22      324.75      5.53 o 
  -5   1  15      467.08      487.13      7.38 o 
  -4   1  15      150.64      142.05      3.40 o 
  -3   1  15      232.78      265.84      7.31 o 
  -2   1  15       35.16       39.52      1.82 o 
  -1   1  15     1572.05     1685.74     16.51 o 
   0   1  15      183.90      147.30      3.16 o 
   1   1  15        1.32        3.94      0.90 o 
   2   1  15        9.02       28.49      1.81 o 
   3   1  15      162.89      161.68      4.14 o 
   4   1  15      435.75      374.91      7.05 o 
   5   1  15      871.75      863.60     13.66 o 
   6   1  15      293.37      292.99      9.45 o 
   7   1  15       93.53       97.79      4.44 o 
   8   1  15      165.03      168.40      9.21 o 
   9   1  15       51.94       52.33      4.27 o 
 -10   2  15       49.14       49.39      4.60 o 
  -9   2  15        0.12       -0.17      2.33 o 
  -8   2  15        5.35        6.81      2.59 o 
  -7   2  15       97.35      102.53      3.64 o 
  -6   2  15        7.55       14.48      1.66 o 
  -5   2  15     1683.97     1638.67     19.36 o 
  -4   2  15      103.35      103.92      2.88 o 
  -3   2  15      703.86      681.09      8.29 o 
  -2   2  15      100.75      110.71      3.75 o 
  -1   2  15      404.68      385.20      6.07 o 
   0   2  15        0.97        0.64      0.62 o 
   1   2  15       86.34      102.43      2.60 o 
   2   2  15       52.71       65.32      2.02 o 
   3   2  15      411.24      380.27      6.70 o 
   4   2  15      153.43      139.54      4.83 o 
   5   2  15        0.36       -1.15      1.26 o 
   6   2  15        3.99        5.68      1.85 o 
   7   2  15       15.68       21.24      2.85 o 
   8   2  15      128.35      123.29      9.81 o 
   9   2  15       35.59       38.05      4.29 o 
 -10   3  15       49.24       51.52      5.36 o 
  -9   3  15       46.36       49.02      4.76 o 
  -8   3  15       28.60       30.42      3.18 o 
  -7   3  15       19.46       15.64      2.40 o 
  -6   3  15      675.69      664.54     16.04 o 
  -5   3  15       95.80       75.92      3.70 o 
  -4   3  15      309.90      287.58      6.82 o 
  -3   3  15       55.92       61.86      3.36 o 
  -2   3  15      340.31      353.92      5.90 o 
  -1   3  15        0.38        0.63      0.70 o 
   0   3  15     1395.32     1344.27     17.08 o 
   1   3  15        4.24        8.91      0.81 o 
   2   3  15        7.58       15.23      1.34 o 
   3   3  15      611.36      629.33     19.24 o 
   4   3  15       20.28       19.69      3.21 o 
   5   3  15     1175.67     1031.77     17.20 o 
   6   3  15      212.96      212.36      7.32 o 
   7   3  15       92.90       90.16      6.40 o 
   8   3  15      167.87      178.37      6.48 o 
   9   3  15       64.33       59.23      5.12 o 
  -9   4  15        3.62        7.53      4.16 o 
  -8   4  15        3.97        3.80      2.85 o 
  -7   4  15      299.62      282.10     12.41 o 
  -6   4  15      181.14      171.41      8.04 o 
  -5   4  15      355.65      351.64     11.12 o 
  -4   4  15      449.16      461.34     12.54 o 
  -3   4  15       27.74       29.40      3.30 o 
  -2   4  15      486.24      499.31     12.33 o 
  -1   4  15      224.72      221.38     14.03 o 
   0   4  15       28.45       35.51      3.61 o 
   1   4  15      989.56      979.47     22.72 o 
   2   4  15        5.72        6.01      2.88 o 
   3   4  15       17.43        9.58      3.19 o 
   4   4  15       39.34       36.62      6.76 o 
   5   4  15       23.20       26.92      5.17 o 
   6   4  15        5.86        4.39      2.67 o 
   7   4  15       55.95       65.31      7.78 o 
   8   4  15        0.27        0.76      4.22 o 
  -8   5  15       66.94       63.51     11.08 o 
  -7   5  15      302.76      289.68     11.56 o 
  -6   5  15        1.26        2.79      2.55 o 
  -5   5  15      429.60      392.56     12.52 o 
  -4   5  15       55.48       52.15      4.66 o 
  -3   5  15        1.31        0.08      1.85 o 
  -2   5  15        3.82        2.65      1.70 o 
  -1   5  15      326.25      303.77     13.46 o 
   0   5  15      250.22      255.79      8.99 o 
   1   5  15        3.01        2.30      1.87 o 
   2   5  15      283.41      287.73     12.00 o 
   3   5  15       38.71       29.86      4.78 o 
   4   5  15      208.47      220.82     11.33 o 
   5   5  15       91.29       96.83     13.14 o 
   6   5  15      248.92      263.85     13.66 o 
   7   5  15      104.85      130.31     15.02 o 
  -7   6  15        3.90        1.00      3.52 o 
  -6   6  15       46.33       37.54      8.06 o 
  -5   6  15       43.01       42.74      6.04 o 
  -4   6  15       65.94       66.09      5.36 o 
  -3   6  15        3.34        4.43      2.37 o 
  -2   6  15      170.38      189.61      8.51 o 
  -1   6  15      497.25      521.01     17.84 o 
   0   6  15       86.69       95.06      5.62 o 
   1   6  15        9.09        9.60      2.76 o 
   2   6  15      173.48      180.10      9.52 o 
   3   6  15       10.53        6.16      3.15 o 
   4   6  15       43.85       44.31      5.86 o 
   5   6  15      125.00      115.33      9.46 o 
   6   6  15        0.45        7.51      6.01 o 
  -5   7  15       33.45       45.96      7.03 o 
  -4   7  15       11.87        6.51      2.85 o 
  -3   7  15        4.07        7.18      3.44 o 
  -2   7  15        5.05        4.21      3.14 o 
  -1   7  15        0.08        1.63      3.88 o 
   0   7  15       80.72       86.13      8.82 o 
   1   7  15        0.03        2.25      3.72 o 
   2   7  15      117.73      125.81     11.83 o 
   3   7  15       27.03       24.13     13.89 o 
   4   7  15       24.28       28.16      9.39 o 
 -10   0  16       49.70       41.51     11.83 o 
  -8   0  16      165.37      131.12     19.15 o 
  -6   0  16      299.37      325.77     11.02 o 
  -4   0  16      206.15      176.86      6.05 o 
  -2   0  16     1138.82     1001.72     22.83 o 
   0   0  16     1188.97     1241.56     18.23 o 
   2   0  16      992.45     1022.98     18.86 o 
   4   0  16     1896.92     1878.56     32.17 o 
   6   0  16       24.15       28.20      5.50 o 
   8   0  16       13.73       10.62      3.61 o 
 -10   1  16        0.00       -0.60      2.32 o 
  -9   1  16      175.38      181.22      5.76 o 
  -8   1  16       11.45       12.95      2.02 o 
  -7   1  16      304.73      334.33      7.63 o 
  -6   1  16       40.36       34.03      2.38 o 
  -5   1  16     1562.57     1452.60     18.18 o 
  -4   1  16      146.39      159.46      4.04 o 
  -3   1  16      605.38      580.37      8.56 o 
  -2   1  16     1548.33     1536.32     17.86 o 
  -1   1  16      162.63      229.06      3.81 o 
   0   1  16     1632.46     1675.16     17.89 o 
   1   1  16       72.43       79.58      3.38 o 
   2   1  16       21.90       22.19      1.72 o 
   3   1  16      445.69      435.48      7.52 o 
   4   1  16        1.54        0.67      1.20 o 
   5   1  16      350.57      323.75      8.49 o 
   6   1  16        0.01       -0.69      1.36 o 
   7   1  16       81.65       83.03      4.28 o 
   8   1  16       10.80        8.08      2.66 o 
   9   1  16       77.89       88.65      5.30 o 
 -10   2  16        2.07        1.16      2.58 o 
  -9   2  16        0.56        0.74      2.15 o 
  -8   2  16      127.61      113.12      5.31 o 
  -7   2  16      273.73      281.50      6.15 o 
  -6   2  16      472.59      416.71      7.39 o 
  -5   2  16      181.82      174.49      4.27 o 
  -4   2  16       66.08       71.51      2.69 o 
  -3   2  16      152.71      134.16      3.29 o 
  -2   2  16        0.09        0.17      0.93 o 
  -1   2  16        3.34        8.40      1.32 o 
   0   2  16      129.77      112.82      2.62 o 
   1   2  16        3.43        4.66      0.83 o 
   2   2  16      653.04      685.31     10.29 o 
   3   2  16      232.60      228.37      6.84 o 
   4   2  16     1289.97     1315.12     20.74 o 
   5   2  16        1.50        1.90      1.52 o 
   6   2  16       11.64       12.67      2.26 o 
   7   2  16        0.00       -0.65      1.50 o 
   8   2  16        4.50       -0.21      2.01 o 
   9   2  16        0.42       -1.45      2.22 o 
 -10   3  16       62.38       72.07      7.34 o 
  -9   3  16       71.30       84.76      5.96 o 
  -8   3  16      124.97      118.29      7.15 o 
  -7   3  16      404.65      410.11     10.95 o 
  -6   3  16       29.27       33.54      3.85 o 
  -5   3  16     1075.29     1055.57     17.49 o 
  -4   3  16      348.45      328.18      7.52 o 
  -3   3  16      627.25      599.57     10.89 o 
  -2   3  16       85.21       65.45      3.18 o 
  -1   3  16       38.49       42.11      2.17 o 
   0   3  16       15.83       11.56      1.43 o 
   1   3  16       33.27       32.04      1.62 o 
   2   3  16       14.23       13.90      1.73 o 
   3   3  16      245.08      244.84      6.03 o 
   4   3  16     1009.68      923.31     15.50 o 
   5   3  16        0.24        0.36      1.36 o 
   6   3  16        8.46        5.00      1.88 o 
   7   3  16       31.77       39.47      3.40 o 
   8   3  16        6.27        2.79      2.28 o 
   9   3  16      229.21      239.44      8.15 o 
  -9   4  16       63.93       79.24      7.44 o 
  -8   4  16        3.40       -0.25      2.55 o 
  -7   4  16       14.95       16.86      4.06 o 
  -6   4  16      330.31      313.07     11.36 o 
  -5   4  16       26.00       31.37      3.80 o 
  -4   4  16      115.12      110.23      6.59 o 
  -3   4  16       28.26       33.66      4.92 o 
  -2   4  16      442.06      383.70     10.68 o 
  -1   4  16     2353.04     2213.06     38.59 o 
   0   4  16        9.78        9.63      2.58 o 
   1   4  16     1196.42     1136.21     23.06 o 
   2   4  16      707.38      665.02     19.78 o 
   3   4  16      449.13      432.61     15.64 o 
   4   4  16        3.16        3.57      2.66 o 
   5   4  16       19.11       34.68      7.13 o 
   6   4  16      139.46      134.65      9.95 o 
   7   4  16        2.64       -0.06      3.84 o 
   8   4  16       17.82       13.18      5.40 o 
  -8   5  16        0.67       -0.99      3.31 o 
  -7   5  16      274.09      328.24     12.52 o 
  -6   5  16      424.45      415.23     15.82 o 
  -5   5  16        5.85        7.00      2.75 o 
  -4   5  16       90.38       95.33      6.63 o 
  -3   5  16       35.93       31.66      3.78 o 
  -2   5  16        0.02       -1.48      1.48 o 
  -1   5  16      149.41      159.97      7.26 o 
   0   5  16       20.68       21.54      3.23 o 
   1   5  16       16.78       21.32      3.38 o 
   2   5  16       10.24        1.90      9.20 o 
   3   5  16       73.47       67.28      6.50 o 
   4   5  16       24.05       26.45      5.02 o 
   5   5  16        2.89        4.62      3.57 o 
   6   5  16       12.37       20.77      9.01 o 
   7   5  16      133.95      122.05     15.02 o 
  -7   6  16       39.52       44.01      6.89 o 
  -6   6  16        4.00        6.61      3.16 o 
  -5   6  16        0.27        3.81      2.72 o 
  -4   6  16      134.81      131.89      7.33 o 
  -3   6  16       13.61       10.99      2.64 o 
  -2   6  16        2.91        3.02      2.02 o 
  -1   6  16      486.35      495.79     13.89 o 
   0   6  16      662.58      649.39     16.61 o 
   1   6  16       62.02       58.53      7.51 o 
   2   6  16       89.81       96.20     10.70 o 
   3   6  16       95.85       86.78     11.83 o 
   4   6  16       88.11       95.12      8.11 o 
   5   6  16       54.92       56.33     11.27 o 
   6   6  16       32.01       19.90      9.01 o 
  -5   7  16       60.52       87.12     11.64 o 
  -4   7  16      119.65      110.81      6.33 o 
  -3   7  16        9.82        5.96      2.56 o 
  -2   7  16        0.57        3.16      3.84 o 
  -1   7  16      129.38      132.56     10.73 o 
   0   7  16        3.00        4.83      3.96 o 
   1   7  16       85.49       69.74      8.34 o 
   2   7  16        4.41        6.21      3.00 o 
   3   7  16       17.15       24.41      9.01 o 
  -9   0  17      377.55      379.08     15.40 o 
  -7   0  17      258.49      231.27     15.95 o 
  -5   0  17        8.92       29.11      3.41 o 
  -3   0  17      253.00      280.13      7.59 o 
  -1   0  17      162.71      172.94      4.82 o 
   1   0  17        7.11        3.76      1.41 o 
   3   0  17     3085.32     3056.84     48.01 o 
   5   0  17       90.46       85.46      5.14 o 
   7   0  17      850.19      912.75     23.79 o 
   9   0  17      868.21      878.83     25.02 o 
 -10   1  17       66.66       69.22      4.77 o 
  -9   1  17       18.07       22.39      3.52 o 
  -8   1  17      829.68      842.03     14.44 o 
  -7   1  17        0.73        0.43      1.44 o 
  -6   1  17       71.49       67.30      2.91 o 
  -5   1  17      287.56      247.82      4.94 o 
  -4   1  17      592.60      614.98      9.83 o 
  -3   1  17       29.45       41.00      2.13 o 
  -2   1  17     3019.66     3043.41     30.23 o 
  -1   1  17      103.67      119.03      3.96 o 
   0   1  17       15.81        7.07      1.32 o 
   1   1  17       80.24       89.16      4.45 o 
   2   1  17       35.87       30.90      2.42 o 
   3   1  17       22.48       33.19      2.14 o 
   4   1  17        3.71        5.07      1.39 o 
   5   1  17      145.81      143.75      5.90 o 
   6   1  17        0.30        1.97      1.55 o 
   7   1  17       35.07       39.52      3.25 o 
   8   1  17       27.27       26.49      3.33 o 
   9   1  17       11.32       11.60      3.20 o 
 -10   2  17       12.13       16.73      3.38 o 
  -9   2  17      339.29      327.40      9.61 o 
  -8   2  17        1.88       -0.17      1.84 o 
  -7   2  17       29.62       20.59      2.27 o 
  -6   2  17       11.05       13.51      1.94 o 
  -5   2  17      361.34      325.42      6.73 o 
  -4   2  17        2.04        0.46      1.05 o 
  -3   2  17       31.95       43.80      2.23 o 
  -2   2  17      294.28      292.70      6.48 o 
  -1   2  17       28.54       24.43      2.04 o 
   0   2  17       69.19       91.42      2.45 o 
   1   2  17        0.65        0.09      0.69 o 
   2   2  17      711.24      844.37     19.86 o 
   3   2  17      126.21      127.83      4.51 o 
   4   2  17       57.83       53.69      3.33 o 
   5   2  17      199.74      191.53      6.23 o 
   6   2  17       51.54       50.63      3.82 o 
   7   2  17      126.13      138.51      5.98 o 
   8   2  17        1.17        2.68      2.16 o 
   9   2  17       89.54       97.20     14.15 o 
 -10   3  17       23.04       28.17      8.76 o 
  -9   3  17        3.29        3.90      2.88 o 
  -8   3  17        7.85        4.24      2.25 o 
  -7   3  17      326.37      313.34      8.47 o 
  -6   3  17      541.00      539.03     11.36 o 
  -5   3  17        1.10        0.59      1.40 o 
  -4   3  17      199.79      201.34      5.74 o 
  -3   3  17      277.54      290.46      6.80 o 
  -2   3  17      854.58      789.50     15.54 o 
  -1   3  17       91.59       74.19      3.28 o 
   0   3  17       12.30       14.34      2.76 o 
   1   3  17      480.79      487.04      9.59 o 
   2   3  17      906.86      922.47     14.64 o 
   3   3  17     2945.67     2807.81     38.11 o 
   4   3  17        0.01       -0.07      1.30 o 
   5   3  17      236.74      198.45      6.03 o 
   6   3  17       85.63       83.24      5.37 o 
   7   3  17       23.11       22.44      2.77 o 
   8   3  17       18.36       23.94      3.31 o 
  -9   4  17       37.98       36.37      5.95 o 
  -8   4  17        4.92       -1.29      2.29 o 
  -7   4  17      109.89      114.89     11.95 o 
  -6   4  17       51.85       50.54      4.81 o 
  -5   4  17        0.38        2.99      2.39 o 
  -4   4  17       41.99       34.30      3.80 o 
  -3   4  17        2.12        4.07      2.07 o 
  -2   4  17      881.00      798.26     21.77 o 
  -1   4  17      162.97      148.76      9.64 o 
   0   4  17       80.36       65.91      4.84 o 
   1   4  17        2.43        0.53      1.85 o 
   2   4  17       60.38       46.71      5.41 o 
   3   4  17      119.01      131.37      8.71 o 
   4   4  17      346.25      305.76     13.67 o 
   5   4  17       89.21       85.87      7.80 o 
   6   4  17       84.93      114.90     11.45 o 
   7   4  17      228.71      219.22     13.53 o 
   8   4  17       71.39       78.48     13.14 o 
  -8   5  17        4.42        4.51      3.72 o 
  -7   5  17      224.39      210.16     11.36 o 
  -6   5  17      202.72      213.97      9.48 o 
  -5   5  17      264.71      256.35     10.07 o 
  -4   5  17      770.71      755.16     18.16 o 
  -3   5  17      452.29      444.86     12.71 o 
  -2   5  17       98.70      108.81      6.52 o 
  -1   5  17       12.75       12.64      2.81 o 
   0   5  17      151.27      147.73      7.10 o 
   1   5  17      306.45      288.58     14.91 o 
   2   5  17      173.83      173.03      9.74 o 
   3   5  17      201.35      193.39     15.58 o 
   4   5  17        0.02       -2.15      2.15 o 
   5   5  17      106.60      100.09      8.75 o 
   6   5  17        0.26       -0.05      3.61 o 
   7   5  17       32.55       28.54      9.01 o 
  -6   6  17      103.96      101.42     12.02 o 
  -5   6  17        0.54       -2.26      2.26 o 
  -4   6  17       50.04       56.66      5.27 o 
  -3   6  17      285.43      250.67      8.78 o 
  -2   6  17      128.53      127.52      7.21 o 
  -1   6  17       27.09       30.76      3.91 o 
   0   6  17        1.82        1.55      2.22 o 
   1   6  17       79.18       69.56      5.42 o 
   2   6  17        0.07       -0.43      2.82 o 
   3   6  17      305.81      330.42     14.42 o 
   4   6  17        6.33        8.04      3.96 o 
   5   6  17       98.53      104.77     14.27 o 
  -4   7  17        0.03       -1.99      2.72 o 
  -3   7  17      467.24      522.16     13.04 o 
  -2   7  17        0.82        0.50      3.96 o 
  -1   7  17      198.58      200.41     13.15 o 
   0   7  17      201.90      194.71     12.86 o 
   1   7  17       54.07       56.94      4.83 o 
   2   7  17       99.84      104.21      7.49 o 
   3   7  17      146.70      134.81     16.90 o 
 -10   0  18      308.99      314.92     14.65 o 
  -8   0  18      767.01      788.96     21.78 o 
  -6   0  18       34.34       53.91      4.20 o 
  -4   0  18      117.69       74.03      4.24 o 
  -2   0  18     2957.22     2818.62     43.51 o 
   0   0  18     1431.80     1464.83     21.53 o 
   2   0  18        7.54        1.89      1.49 o 
   4   0  18     6171.97     6208.21     92.18 o 
   6   0  18      161.53      180.00     16.34 o 
   8   0  18       91.18       80.96      6.94 o 
 -10   1  18        0.75        0.77      2.69 o 
  -9   1  18       43.34       43.50      3.75 o 
  -8   1  18       50.45       45.27      3.39 o 
  -7   1  18        0.27       -0.74      1.30 o 
  -6   1  18      613.39      578.34     10.86 o 
  -5   1  18      211.75      192.23      7.16 o 
  -4   1  18      169.30      166.53      6.02 o 
  -3   1  18      513.94      497.28      7.90 o 
  -2   1  18        9.80       11.36      1.23 o 
  -1   1  18     2647.52     2797.35     26.36 o 
   0   1  18       63.64       56.75      2.23 o 
   1   1  18      689.50      664.10      9.73 o 
   2   1  18      160.04      149.97      4.01 o 
   3   1  18      995.81      957.16     13.32 o 
   4   1  18      274.67      276.00      7.67 o 
   5   1  18      393.71      379.51      8.27 o 
   6   1  18       17.81       17.17      2.39 o 
   7   1  18      134.38      138.68      5.86 o 
   8   1  18        1.39        1.55      2.60 o 
   9   1  18       27.31       26.91      3.67 o 
 -10   2  18       29.15       26.18      3.89 o 
  -9   2  18      315.09      299.69      9.18 o 
  -8   2  18      613.07      583.39     13.02 o 
  -7   2  18        7.32        7.96      2.58 o 
  -6   2  18       41.68       35.88      3.04 o 
  -5   2  18        0.45       -1.17      1.45 o 
  -4   2  18     1039.28      963.53     23.71 o 
  -3   2  18      421.52      453.24      9.89 o 
  -2   2  18        1.44        0.69      1.21 o 
  -1   2  18      741.35      769.61      9.68 o 
   0   2  18       10.12       14.63      1.29 o 
   1   2  18        9.24       10.67      1.13 o 
   2   2  18      459.04      503.08      9.85 o 
   3   2  18        0.74       -0.94      1.24 o 
   4   2  18       18.87       15.61      3.47 o 
   5   2  18       50.76       48.03      4.01 o 
   6   2  18      168.27      184.39      7.37 o 
   7   2  18        0.20       -2.06      2.06 o 
   8   2  18       44.04       53.48      4.72 o 
   9   2  18       15.76       16.72      4.56 o 
  -9   3  18      139.18      148.54     10.32 o 
  -8   3  18       24.18       28.94      3.22 o 
  -7   3  18       57.53       60.41      5.04 o 
  -6   3  18       20.80       21.93      2.70 o 
  -5   3  18        2.84        3.99      1.79 o 
  -4   3  18        3.58        0.32      1.52 o 
  -3   3  18      152.34      198.24      9.13 o 
  -2   3  18      703.64      686.48     13.88 o 
  -1   3  18      149.05      139.73      5.37 o 
   0   3  18      222.53      234.63     10.95 o 
   1   3  18       32.07       35.03      2.51 o 
   2   3  18        7.09       13.48      2.04 o 
   3   3  18      915.27      981.29     22.03 o 
   4   3  18      296.06      307.53      7.63 o 
   5   3  18      218.35      202.57      6.21 o 
   6   3  18        1.07        0.90      1.63 o 
   7   3  18        0.07        0.38      2.82 o 
   8   3  18       13.48        9.93      2.69 o 
  -9   4  18      200.51      259.08     13.08 o 
  -8   4  18      218.12      252.66     10.91 o 
  -7   4  18      595.94      600.77     23.71 o 
  -6   4  18      530.15      528.32     15.00 o 
  -5   4  18      371.32      356.82     11.48 o 
  -4   4  18      144.14      128.02      6.51 o 
  -3   4  18      949.83      885.11     19.25 o 
  -2   4  18        1.93        2.82      1.97 o 
  -1   4  18      611.08      590.96     15.23 o 
   0   4  18       91.80       82.39      6.50 o 
   1   4  18        0.36        3.22      2.01 o 
   2   4  18      141.45      130.08      8.55 o 
   3   4  18        0.02       -1.21      2.35 o 
   4   4  18        1.78        3.89      2.88 o 
   5   4  18      238.96      238.88     12.61 o 
   6   4  18       18.50       17.65      5.05 o 
   7   4  18      142.72      157.00     11.53 o 
  -8   5  18       47.91       44.89      6.58 o 
  -7   5  18       47.39       32.39      5.29 o 
  -6   5  18       16.26       21.19      4.07 o 
  -5   5  18       25.21       26.20      3.96 o 
  -4   5  18      164.65      152.38      7.57 o 
  -3   5  18      120.79      117.89     10.88 o 
  -2   5  18       12.59       14.44      3.16 o 
  -1   5  18       16.72       17.45      4.56 o 
   0   5  18       99.60      100.62      6.47 o 
   1   5  18      155.69      144.53     10.88 o 
   2   5  18      588.58      552.16     34.55 o 
   3   5  18      171.27      153.95      9.74 o 
   4   5  18       54.12       46.18      6.40 o 
   5   5  18       68.44       75.41      8.07 o 
   6   5  18       81.20       83.38      8.89 o 
  -6   6  18       44.36       30.80      5.77 o 
  -5   6  18      276.13      278.75     11.03 o 
  -4   6  18      265.67      267.56     15.98 o 
  -3   6  18      998.89     1054.88     25.26 o 
  -2   6  18       18.95       23.52      6.16 o 
  -1   6  18       75.87       83.57      6.00 o 
   0   6  18        0.91        0.00      2.08 o 
   1   6  18        8.42        4.56      2.76 o 
   2   6  18        0.21       -1.18      2.62 o 
   3   6  18        1.95        6.33      3.61 o 
   4   6  18       62.85       66.53      7.56 o 
   5   6  18       56.75       60.83     12.02 o 
  -4   7  18       23.38       17.13      5.79 o 
  -3   7  18       77.38       97.18      6.67 o 
  -2   7  18      121.86      122.00      6.73 o 
  -1   7  18       19.49       34.04      8.07 o 
   0   7  18       85.23       84.65      9.07 o 
   1   7  18        0.00        1.55      2.70 o 
   2   7  18      132.44      137.07     16.52 o 
   3   7  18        0.02        5.26      6.38 o 
  -9   0  19      213.97      202.75     10.08 o 
  -7   0  19      232.39      258.48     10.09 o 
  -5   0  19        1.67        0.20      2.35 o 
  -3   0  19      231.20      219.00     10.20 o 
  -1   0  19     6276.93     6360.63     79.85 o 
   1   0  19      949.97     1027.94     19.32 o 
   3   0  19      113.86       69.44      4.39 o 
   5   0  19       55.56       70.57      4.94 o 
   7   0  19       15.64       14.23      4.32 o 
   9   0  19       75.12       88.88      7.84 o 
 -10   1  19      401.87      451.72     14.53 o 
  -9   1  19      243.58      243.19     10.08 o 
  -8   1  19      388.85      424.79      9.42 o 
  -7   1  19       10.17       13.16      2.19 o 
  -6   1  19      177.63      161.71      5.01 o 
  -5   1  19        3.46        2.41      1.31 o 
  -4   1  19      200.77      211.18      4.98 o 
  -3   1  19      170.43      179.32      4.31 o 
  -2   1  19       96.39       84.51      3.28 o 
  -1   1  19       62.24       87.56      5.39 o 
   0   1  19       15.24       14.67      1.60 o 
   1   1  19      725.93      758.14     10.86 o 
   2   1  19      138.72      128.07      3.89 o 
   3   1  19      338.52      314.03      6.48 o 
   4   1  19     1354.06     1345.80     19.13 o 
   5   1  19       64.27       60.77      3.86 o 
   6   1  19      589.50      586.64     11.45 o 
   7   1  19        0.42        2.46      2.04 o 
   8   1  19       83.23       88.93      5.17 o 
   9   1  19      125.13      128.78      6.47 o 
 -10   2  19       19.43       29.70      5.40 o 
  -9   2  19        0.05        1.17      2.70 o 
  -8   2  19       44.98       33.39      4.32 o 
  -7   2  19      561.64      531.47     11.69 o 
  -6   2  19      139.46      123.15      7.49 o 
  -5   2  19        2.50       -1.03      1.40 o 
  -4   2  19       60.76       50.95      3.79 o 
  -3   2  19     1042.52     1004.95     19.22 o 
  -2   2  19      623.83      572.03     11.52 o 
  -1   2  19      785.16      767.09     12.64 o 
   0   2  19       97.34       76.34      2.76 o 
   1   2  19      216.53      203.04      4.98 o 
   2   2  19        3.85        5.41      1.52 o 
   3   2  19      131.99      141.10      4.94 o 
   4   2  19        3.22        3.53      1.55 o 
   5   2  19       87.51       84.56      4.44 o 
   6   2  19        1.02       -1.19      1.68 o 
   7   2  19       15.22       10.44      2.62 o 
   8   2  19        0.03        0.19      2.11 o 
  -9   3  19       97.31       89.33      8.77 o 
  -8   3  19      445.49      436.41     14.54 o 
  -7   3  19       13.47       12.87      2.60 o 
  -6   3  19       26.28       27.47      2.98 o 
  -5   3  19       12.24       12.91      2.71 o 
  -4   3  19      404.82      362.67      8.37 o 
  -3   3  19       97.32       91.95      9.48 o 
  -2   3  19      748.44      780.60     14.10 o 
  -1   3  19      258.26      232.83      6.32 o 
   0   3  19      244.72      217.87      5.98 o 
   1   3  19      223.74      200.40      5.85 o 
   2   3  19        4.67        6.73      1.81 o 
   3   3  19      486.48      506.44     15.17 o 
   4   3  19        1.91       -1.01      2.06 o 
   5   3  19      263.29      267.05      7.41 o 
   6   3  19      162.22      165.42      6.05 o 
   7   3  19      207.65      183.15      6.91 o 
   8   3  19      118.69      130.80      8.08 o 
  -9   4  19       22.27       18.40      7.51 o 
  -8   4  19       58.77       68.34      7.43 o 
  -7   4  19       65.60       65.01      5.77 o 
  -6   4  19      358.20      356.08     12.04 o 
  -5   4  19      499.86      500.50     14.05 o 
  -4   4  19      858.72      770.00     20.05 o 
  -3   4  19        9.72        5.09      2.88 o 
  -2   4  19      776.38      683.56     17.11 o 
  -1   4  19      104.47       88.12      5.81 o 
   0   4  19       33.09       39.23      4.28 o 
   1   4  19      561.28      543.40     14.75 o 
   2   4  19        7.51        9.47      3.42 o 
   3   4  19      485.25      446.90     18.96 o 
   4   4  19      135.04      132.35      9.55 o 
   5   4  19        3.27        0.65      3.05 o 
   6   4  19       15.18       14.18      5.07 o 
   7   4  19       37.66       34.93     10.51 o 
  -8   5  19        2.13        7.96      3.84 o 
  -7   5  19       19.77       30.16      4.79 o 
  -6   5  19        4.75        5.56      2.90 o 
  -5   5  19       10.21        7.00      4.90 o 
  -4   5  19       86.83       96.03      7.06 o 
  -3   5  19        1.65       -1.36      2.51 o 
  -2   5  19       25.16       23.26      4.16 o 
  -1   5  19        0.32       -0.40      2.40 o 
   0   5  19      129.88      148.30     11.69 o 
   1   5  19       17.92       20.17      4.22 o 
   2   5  19      134.32      127.19     11.64 o 
   3   5  19       34.25       28.10      5.13 o 
   4   5  19       75.12       79.19      7.89 o 
   5   5  19       63.91       61.33      7.91 o 
   6   5  19       29.12       35.30      9.76 o 
  -6   6  19      187.52      190.32     11.49 o 
  -5   6  19      110.97      105.90      7.24 o 
  -4   6  19       70.75       71.43      5.98 o 
  -3   6  19      886.27      830.97     21.10 o 
  -2   6  19       75.08       83.48      6.32 o 
  -1   6  19       93.09       97.25      6.56 o 
   0   6  19       90.66       98.12      6.47 o 
   1   6  19        3.22        0.70      2.53 o 
   2   6  19       83.97       90.01      7.78 o 
   3   6  19       24.46       21.35      4.93 o 
   4   6  19      152.24      214.42     19.53 o 
   5   6  19       10.98        6.76      6.76 o 
  -3   7  19       92.09       90.44     10.10 o 
  -2   7  19      134.41      143.10      8.14 o 
  -1   7  19        0.85        0.61      2.60 o 
   0   7  19        7.89       10.08      4.68 o 
   1   7  19       15.26       20.62      4.33 o 
   2   7  19        1.33       -1.88      6.38 o 
 -10   0  20       97.71      107.34      8.10 o 
  -8   0  20       28.53       20.22      4.13 o 
  -6   0  20      168.65      186.58      7.49 o 
  -4   0  20     2065.65     2163.60     35.94 o 
  -2   0  20     2182.12     2134.55     30.14 o 
   0   0  20      380.68      405.42     10.19 o 
   2   0  20     1596.30     1570.10     27.65 o 
   4   0  20       75.48       91.09      5.36 o 
   6   0  20      842.52      881.76     29.10 o 
   8   0  20      106.86       85.49     11.08 o 
 -10   1  20        4.36       10.34      3.46 o 
  -9   1  20       44.38       42.98      4.48 o 
  -8   1  20       30.12       30.20      3.62 o 
  -7   1  20      299.21      291.02     11.72 o 
  -6   1  20      217.76      214.61      5.88 o 
  -5   1  20      716.72      698.13     11.58 o 
  -4   1  20       36.34       42.91      2.52 o 
  -3   1  20      839.66      837.49     12.52 o 
  -2   1  20      609.18      628.25      8.13 o 
  -1   1  20      530.15      505.71      7.62 o 
   0   1  20       99.84      111.58      3.22 o 
   1   1  20       14.11       15.57      1.64 o 
   2   1  20       91.63       75.23      4.20 o 
   3   1  20      123.83      126.46      4.10 o 
   4   1  20       21.37       21.63      2.27 o 
   5   1  20      331.60      326.71      7.78 o 
   6   1  20      157.04      160.08      5.70 o 
   7   1  20      413.12      415.21     13.98 o 
   8   1  20       66.92       73.32      6.42 o 
   9   1  20       23.50       18.19      3.56 o 
 -10   2  20        0.22        2.31      3.69 o 
  -9   2  20       31.15       19.26      4.06 o 
  -8   2  20        6.19        5.97      2.78 o 
  -7   2  20      336.67      315.30     10.53 o 
  -6   2  20        4.48        0.79      1.63 o 
  -5   2  20       58.93       51.14      5.47 o 
  -4   2  20      274.83      250.66      8.23 o 
  -3   2  20       55.36       60.91      4.02 o 
  -2   2  20      438.73      404.40      9.21 o 
  -1   2  20       79.62       76.31      3.89 o 
   0   2  20      241.37      236.62      6.56 o 
   1   2  20       38.61       40.07      2.69 o 
   2   2  20      156.83      140.38      4.79 o 
   3   2  20      106.49       97.39      4.24 o 
   4   2  20      275.07      298.61      8.08 o 
   5   2  20      209.44      204.41      6.81 o 
   6   2  20      275.46      279.49      8.48 o 
   7   2  20        8.59        1.95      2.18 o 
   8   2  20       36.30       42.64      4.47 o 
  -9   3  20       62.63       60.64      5.53 o 
  -8   3  20      103.17      102.13      6.46 o 
  -7   3  20      873.67      836.30     16.13 o 
  -6   3  20       48.07       42.92      3.41 o 
  -5   3  20      639.09      625.35     12.52 o 
  -4   3  20      149.54      122.57      5.53 o 
  -3   3  20       42.51       54.59      7.20 o 
  -2   3  20     1170.63     1068.04     17.99 o 
  -1   3  20       19.00       17.01      2.17 o 
   0   3  20       16.32       12.59      1.90 o 
   1   3  20       55.80       53.70      3.28 o 
   2   3  20     2876.92     2592.43     42.04 o 
   3   3  20        0.25        2.66      1.78 o 
   4   3  20        8.77        6.45      2.09 o 
   5   3  20       28.00       25.89      3.29 o 
   6   3  20        6.52        5.53      2.59 o 
   7   3  20      213.51      250.55      9.23 o 
   8   3  20        0.14        0.56      2.45 o 
  -8   4  20        5.62       17.92      4.12 o 
  -7   4  20       38.39       28.49      4.41 o 
  -6   4  20       26.92       18.40      3.54 o 
  -5   4  20       52.55       47.93      5.61 o 
  -4   4  20      299.18      266.57     17.69 o 
  -3   4  20      162.61      192.41     10.08 o 
  -2   4  20       25.75       22.64      3.65 o 
  -1   4  20      277.23      252.23      9.66 o 
   0   4  20      563.43      546.57     18.36 o 
   1   4  20      575.34      520.24     14.56 o 
   2   4  20      628.29      593.93     22.91 o 
   3   4  20       87.90       79.32      7.38 o 
   4   4  20      230.67      235.95     12.35 o 
   5   4  20       32.05       47.26      6.89 o 
   6   4  20       18.10       22.36      5.56 o 
   7   4  20       34.40       25.36      6.24 o 
  -7   5  20      192.23      196.92     13.14 o 
  -6   5  20      116.71      124.10      8.99 o 
  -5   5  20       14.70       11.06      3.14 o 
  -4   5  20       36.95       42.66      5.45 o 
  -3   5  20        8.59        7.96      4.18 o 
  -2   5  20       12.34       10.47      3.46 o 
  -1   5  20        0.76       -1.91      1.91 o 
   0   5  20        4.78        3.24      2.31 o 
   1   5  20       28.46       33.33      4.41 o 
   2   5  20       55.69       65.66      6.77 o 
   3   5  20       17.48       19.79      4.78 o 
   4   5  20        7.39        9.13      6.95 o 
   5   5  20        6.72        8.01      4.11 o 
   6   5  20       16.96        8.26      7.13 o 
  -6   6  20       34.91       35.70     12.77 o 
  -5   6  20        5.62        2.63      3.72 o 
  -4   6  20       18.88       10.02      3.38 o 
  -3   6  20        2.37        0.38      2.72 o 
  -2   6  20       36.19       29.28      4.52 o 
  -1   6  20       31.75       31.29      4.63 o 
   0   6  20      109.23      108.59      7.15 o 
   1   6  20      321.43      290.81     11.21 o 
   2   6  20       97.77       92.12      8.19 o 
   3   6  20      106.41      107.13      9.09 o 
   4   6  20       16.59       32.67     10.14 o 
  -3   7  20       25.06       18.03      6.31 o 
  -2   7  20        6.02        6.13      4.86 o 
  -1   7  20       54.17       54.86      5.19 o 
   0   7  20       19.74       13.33      3.59 o 
   1   7  20        3.96        6.76      7.51 o 
  -9   0  21      176.87      157.65     19.15 o 
  -7   0  21       17.31       29.78      5.45 o 
  -5   0  21        6.24        6.03      2.93 o 
  -3   0  21     1259.44     1311.33     23.86 o 
  -1   0  21       16.37       22.44      2.27 o 
   1   0  21      210.09      143.73      5.84 o 
   3   0  21       54.49       43.28      3.83 o 
   5   0  21        1.57       -0.88      2.25 o 
   7   0  21      154.12      153.92      9.11 o 
 -10   1  21        0.88       -0.94      2.96 o 
  -9   1  21       46.76       54.35      4.93 o 
  -8   1  21       28.20       28.87      3.80 o 
  -7   1  21       34.46       31.43      4.19 o 
  -6   1  21      320.08      325.55      7.54 o 
  -5   1  21      197.57      193.85      5.44 o 
  -4   1  21     1398.13     1331.22     17.29 o 
  -3   1  21      252.70      262.12      5.57 o 
  -2   1  21     1319.45     1276.78     14.04 o 
  -1   1  21       31.14       41.45      2.36 o 
   0   1  21      679.68      689.31     10.79 o 
   1   1  21      125.78      142.22      4.09 o 
   2   1  21      597.16      619.65      9.94 o 
   3   1  21       90.77       87.70      3.89 o 
   4   1  21      130.07      135.11      4.73 o 
   5   1  21        9.00       14.69      2.31 o 
   6   1  21       75.39       65.85      4.04 o 
   7   1  21       33.72       36.95      5.95 o 
   8   1  21      191.19      189.24      7.41 o 
  -9   2  21      184.20      197.59      9.49 o 
  -8   2  21        0.01       -1.30      2.37 o 
  -7   2  21      107.50      112.66      8.32 o 
  -6   2  21        1.46        1.40      2.04 o 
  -5   2  21        0.96        1.83      1.93 o 
  -4   2  21      193.31      173.37      6.89 o 
  -3   2  21      404.28      379.69     10.34 o 
  -2   2  21      286.64      288.52     11.11 o 
  -1   2  21        7.33        3.95      1.55 o 
   0   2  21       32.21       30.41      2.65 o 
   1   2  21      281.78      256.76      8.15 o 
   2   2  21       43.98       31.76      2.67 o 
   3   2  21        2.48        3.17      1.55 o 
   4   2  21       41.78       36.72      3.20 o 
   5   2  21       77.18       80.96      4.71 o 
   6   2  21      246.54      233.48      7.79 o 
   7   2  21      207.88      222.28     10.46 o 
   8   2  21        4.23        1.37      2.54 o 
  -9   3  21      103.51      105.19      6.87 o 
  -8   3  21      302.96      293.18     10.61 o 
  -7   3  21        2.31        0.74      1.92 o 
  -6   3  21       58.16       76.64      7.53 o 
  -5   3  21       56.86       48.44      4.06 o 
  -4   3  21      679.44      693.64     15.43 o 
  -3   3  21      209.15      200.18      6.89 o 
  -2   3  21      136.39      133.51      5.09 o 
  -1   3  21        5.12        6.38      2.71 o 
   0   3  21     1127.33     1129.43     18.82 o 
   1   3  21       44.42       41.43      3.69 o 
   2   3  21      604.60      640.16     14.40 o 
   3   3  21      186.61      187.05      6.87 o 
   4   3  21       38.15       32.96      3.37 o 
   5   3  21      249.17      234.61      9.94 o 
   6   3  21        6.53        5.33      2.43 o 
   7   3  21        0.72        1.30      2.30 o 
  -8   4  21       73.64       54.08      5.66 o 
  -7   4  21       12.42       11.74      1.88 o 
  -6   4  21        3.76        4.86      2.57 o 
  -5   4  21      308.79      320.80     11.19 o 
  -4   4  21       48.38       47.11      5.93 o 
  -3   4  21      199.12      180.57     17.09 o 
  -2   4  21       19.67       17.46      3.46 o 
  -1   4  21        0.01        1.86      2.15 o 
   0   4  21       80.88       69.70      7.91 o 
   1   4  21        0.03       -0.04      2.09 o 
   2   4  21      263.71      233.98     12.03 o 
   3   4  21       44.60       50.72      6.31 o 
   4   4  21      197.60      171.79     11.11 o 
   5   4  21       14.73       22.37      6.57 o 
   6   4  21      301.76      319.42     16.06 o 
   7   4  21      349.97      361.25     24.78 o 
  -7   5  21        2.74        4.71      3.58 o 
  -6   5  21       72.09       74.93      6.32 o 
  -5   5  21      111.36      106.87     10.85 o 
  -4   5  21      169.32      162.45     10.47 o 
  -3   5  21      130.02      120.59      7.57 o 
  -2   5  21       27.03       28.01      4.22 o 
  -1   5  21       99.76      107.93      7.22 o 
   0   5  21      198.95      211.61      9.28 o 
   1   5  21       55.01       51.13      5.17 o 
   2   5  21       60.25       53.54      6.57 o 
   3   5  21      362.37      384.84     16.52 o 
   4   5  21       36.47       40.73      6.50 o 
   5   5  21        0.01        2.42      3.57 o 
   6   5  21        1.76       -1.50      6.01 o 
  -5   6  21        0.24        3.67      3.52 o 
  -4   6  21       54.40       43.74      5.78 o 
  -3   6  21        8.46        6.22      3.26 o 
  -2   6  21      122.05      122.39      7.87 o 
  -1   6  21       25.73       23.99      4.95 o 
   0   6  21       37.63       42.06      4.97 o 
   1   6  21      233.25      252.43     11.08 o 
   2   6  21        1.32        1.14      3.25 o 
   3   6  21      216.18      217.43     20.28 o 
   4   6  21        2.90       -1.88      5.26 o 
  -2   7  21      111.54      109.83     12.20 o 
  -1   7  21       11.88       21.33     10.14 o 
   0   7  21       15.04       23.13      7.89 o 
   1   7  21      214.51      247.09     22.53 o 
 -10   0  22      361.80      378.15     20.65 o 
  -8   0  22        8.40        2.63      4.13 o 
  -6   0  22      476.91      523.25     13.64 o 
  -4   0  22     7239.62     6986.79    102.70 o 
  -2   0  22       48.67       53.87      3.79 o 
   0   0  22      452.38      522.18     14.19 o 
   2   0  22     1189.00     1137.27     22.05 o 
   4   0  22       63.62       68.42      7.10 o 
   6   0  22       86.54       83.26      6.57 o 
   8   0  22       41.90       47.75      6.38 o 
 -10   1  22        8.74        7.58      3.46 o 
  -9   1  22        8.36        1.02      2.67 o 
  -8   1  22        0.33       -1.06      2.37 o 
  -7   1  22       11.37        5.37      2.27 o 
  -6   1  22      119.64      106.16      5.11 o 
  -5   1  22      133.31      124.57      5.19 o 
  -4   1  22       60.72       60.48      3.13 o 
  -3   1  22       52.94       53.98      2.50 o 
  -2   1  22       15.97       18.64      1.53 o 
  -1   1  22      539.78      501.58      7.84 o 
   0   1  22        0.80        6.37      1.36 o 
   1   1  22      642.61      644.31     10.16 o 
   2   1  22      364.72      358.32      7.13 o 
   3   1  22      242.15      251.22      6.38 o 
   4   1  22       17.53       16.91      2.21 o 
   5   1  22      568.43      615.02     11.81 o 
   6   1  22       58.51       63.88      4.27 o 
   7   1  22       53.51       51.37      4.23 o 
   8   1  22       39.31       37.02      4.82 o 
  -9   2  22        8.23        5.11      3.20 o 
  -8   2  22      136.59      140.68      8.11 o 
  -7   2  22       42.25       43.80      6.76 o 
  -6   2  22      417.39      413.31     12.21 o 
  -5   2  22       28.98       31.52      3.64 o 
  -4   2  22      466.53      419.99     15.28 o 
  -3   2  22      910.46      882.99     18.28 o 
  -2   2  22      226.45      220.27      8.02 o 
  -1   2  22      418.32      415.93      9.63 o 
   0   2  22       45.64       42.79      3.63 o 
   1   2  22       17.26       13.49      3.46 o 
   2   2  22        4.44        2.07      1.77 o 
   3   2  22      425.87      371.09     10.35 o 
   4   2  22       35.10       31.81      3.01 o 
   5   2  22        6.42        9.80      2.27 o 
   6   2  22       62.42       61.77      4.42 o 
   7   2  22       34.28       29.89      3.79 o 
   8   2  22      128.59      128.91      9.85 o 
  -9   3  22        8.57        7.12      3.34 o 
  -8   3  22       19.07       19.82      3.70 o 
  -7   3  22       25.94       30.71      3.88 o 
  -6   3  22      209.29      220.69      8.38 o 
  -5   3  22        2.93        7.33      2.27 o 
  -4   3  22        0.22       -0.92      1.63 o 
  -3   3  22       41.40       38.83      3.39 o 
  -2   3  22      277.53      264.06      9.95 o 
  -1   3  22       12.28       11.71      2.06 o 
   0   3  22      356.25      339.26      8.44 o 
   1   3  22       60.27       58.02      3.60 o 
   2   3  22      509.98      522.91     12.84 o 
   3   3  22      498.18      492.32     15.14 o 
   4   3  22       89.21       97.10      7.22 o 
   5   3  22       63.22       59.66      4.63 o 
   6   3  22       36.92       46.22      4.60 o 
   7   3  22        1.49        3.96      2.52 o 
  -8   4  22      294.00      345.12     22.53 o 
  -7   4  22       48.60       51.95      3.09 o 
  -6   4  22      169.15      187.90      6.23 o 
  -5   4  22       73.44       70.96      7.58 o 
  -4   4  22      364.77      339.81     14.58 o 
  -3   4  22       91.14       72.77      6.90 o 
  -2   4  22        9.95        5.33      2.59 o 
  -1   4  22      103.48       90.72      6.38 o 
   0   4  22      166.20      157.15      8.01 o 
   1   4  22       15.44       11.29      2.99 o 
   2   4  22       37.01       36.05      5.77 o 
   3   4  22       93.39       77.38      7.75 o 
   4   4  22      586.46      513.76     19.63 o 
   5   4  22      153.08      153.39     17.46 o 
   6   4  22       18.62       28.10      6.40 o 
  -7   5  22        0.31        3.17      3.79 o 
  -6   5  22        5.70        4.31      2.95 o 
  -5   5  22      114.92      136.66     11.08 o 
  -4   5  22        0.01        0.19      2.92 o 
  -3   5  22      272.36      278.00     11.33 o 
  -2   5  22       11.95       11.83      3.24 o 
  -1   5  22       67.41       90.18      6.60 o 
   0   5  22      356.72      343.81     12.22 o 
   1   5  22      132.42      137.04      7.90 o 
   2   5  22      187.75      162.99     10.73 o 
   3   5  22      145.81      151.12     10.69 o 
   4   5  22      114.92      120.64      9.83 o 
   5   5  22        0.81       -2.25      5.63 o 
  -5   6  22      321.89      387.17     25.16 o 
  -4   6  22       54.48       55.02      8.29 o 
  -3   6  22       31.70       37.46      6.13 o 
  -2   6  22        0.72        2.64      3.04 o 
  -1   6  22        3.53        6.21      3.09 o 
   0   6  22       98.88      100.34      7.03 o 
   1   6  22       51.10       38.77      5.18 o 
   2   6  22       32.74       41.49      6.46 o 
   3   6  22       28.59       35.30     10.51 o 
   4   6  22        9.12       13.14      7.89 o 
  -9   0  23      294.47      307.93     18.03 o 
  -7   0  23      301.31      312.43     11.81 o 
  -5   0  23       13.25        6.51      2.37 o 
  -3   0  23     1357.41     1343.44     24.79 o 
  -1   0  23      724.38      667.05     12.51 o 
   1   0  23      422.12      450.90     11.68 o 
   3   0  23       85.45       90.26      5.31 o 
   5   0  23        1.22        2.77      6.38 o 
   7   0  23        0.09       -2.70      2.70 o 
  -9   1  23        4.10       -0.77      2.53 o 
  -8   1  23      330.87      345.96     14.54 o 
  -7   1  23        0.02       -1.35      1.94 o 
  -6   1  23       10.72       13.05      2.63 o 
  -5   1  23      310.74      290.43      8.18 o 
  -4   1  23      194.90      160.42      6.80 o 
  -3   1  23       56.41       69.43      3.21 o 
  -2   1  23       75.70       84.26      2.82 o 
  -1   1  23       51.41       49.54      3.04 o 
   0   1  23        6.32        5.71      1.29 o 
   1   1  23      123.58      136.77      4.26 o 
   2   1  23      797.09      751.65     12.39 o 
   3   1  23      259.06      275.11      6.81 o 
   4   1  23       87.00      106.79      4.47 o 
   5   1  23      144.08      149.04      7.21 o 
   6   1  23      176.63      182.56      6.74 o 
   7   1  23       25.37       28.08      3.55 o 
   8   1  23      190.32      196.08      7.79 o 
  -9   2  23        0.22        0.56      3.19 o 
  -8   2  23       44.21       38.50      4.72 o 
  -7   2  23      184.51      184.33     15.06 o 
  -6   2  23        5.49        6.72      5.48 o 
  -5   2  23      278.62      291.43     17.80 o 
  -4   2  23       12.60        7.40      2.72 o 
  -3   2  23      191.20      169.36      6.89 o 
  -2   2  23      232.14      235.07      7.09 o 
  -1   2  23      761.47      737.97     14.21 o 
   0   2  23      209.49      210.94      8.89 o 
   1   2  23      273.27      291.84      9.55 o 
   2   2  23       69.38       70.57      4.96 o 
   3   2  23       67.64       72.35      7.05 o 
   4   2  23      183.01      174.03      7.55 o 
   5   2  23      135.85      143.32      9.05 o 
   6   2  23        0.84        1.56      2.12 o 
   7   2  23      178.51      178.74     18.15 o 
  -9   3  23       28.31       38.79      5.10 o 
  -8   3  23       61.96       89.15      6.33 o 
  -7   3  23        7.20        3.56      2.70 o 
  -6   3  23       58.03       77.51      5.42 o 
  -5   3  23      102.40       98.70      5.51 o 
  -4   3  23       26.99       37.00      3.65 o 
  -3   3  23      245.76      225.75      7.67 o 
  -2   3  23       23.31       29.54      3.74 o 
  -1   3  23      495.60      456.22     11.33 o 
   0   3  23       40.56       40.49      3.07 o 
   1   3  23        1.76        1.09      1.53 o 
   2   3  23       67.78       58.87      4.98 o 
   3   3  23      243.53      214.75      9.99 o 
   4   3  23       32.05       36.28      3.75 o 
   5   3  23       47.58       52.00      6.77 o 
   6   3  23      160.24      167.32      7.59 o 
   7   3  23      135.75      147.53      8.93 o 
  -8   4  23      228.33      227.69     12.08 o 
  -7   4  23       42.16       41.44      3.02 o 
  -6   4  23      129.52      124.38      4.92 o 
  -5   4  23       43.32       44.14      3.15 o 
  -4   4  23       32.29       23.53      5.05 o 
  -3   4  23      187.81      175.13      8.80 o 
  -2   4  23       69.77       66.92      5.80 o 
  -1   4  23       22.70       23.05      3.98 o 
   0   4  23      182.96      174.47      8.50 o 
   1   4  23      321.42      312.62     11.48 o 
   2   4  23      167.25      169.98     15.96 o 
   3   4  23      393.04      396.47     16.86 o 
   4   4  23      580.89      508.54     28.54 o 
   5   4  23       93.57       72.46      8.63 o 
   6   4  23       14.64       16.52      5.58 o 
  -7   5  23       44.75       45.44      6.57 o 
  -6   5  23        9.67        8.41      4.32 o 
  -5   5  23      124.24      125.28     10.22 o 
  -4   5  23       12.22       11.49      4.49 o 
  -3   5  23       97.55       99.27      7.31 o 
  -2   5  23       93.26       74.41      6.28 o 
  -1   5  23       46.69       39.94      5.81 o 
   0   5  23       50.72       48.95      5.39 o 
   1   5  23       15.62       18.53      3.92 o 
   2   5  23      144.24      164.31     11.00 o 
   3   5  23       97.13       93.51      8.82 o 
   4   5  23      209.85      214.19     19.15 o 
   5   5  23      179.33      168.99     18.03 o 
  -5   6  23      140.91      173.49     17.65 o 
  -4   6  23        2.19        0.00      3.98 o 
  -3   6  23      172.68      158.40      9.45 o 
  -2   6  23      292.53      310.40     12.42 o 
  -1   6  23      114.84      103.98     11.43 o 
   0   6  23      173.33      191.59     11.84 o 
   1   6  23       20.78       14.08      6.57 o 
   2   6  23      128.74      121.67     16.15 o 
   3   6  23       13.17        3.00      6.38 o 
  -8   0  24      148.34      157.72     12.77 o 
  -6   0  24       47.80       55.86      5.17 o 
  -4   0  24      139.85      157.69      6.77 o 
  -2   0  24      204.33      195.24      6.21 o 
   0   0  24     2604.57     2650.34     50.91 o 
   2   0  24       17.38       25.38      5.26 o 
   4   0  24     1346.38     1392.02     31.66 o 
   6   0  24      283.91      331.24     13.31 o 
   8   0  24        7.92        8.71      3.96 o 
  -9   1  24      130.28      128.51     12.85 o 
  -8   1  24       19.62       20.63      3.63 o 
  -7   1  24      165.07      169.34      6.78 o 
  -6   1  24       19.58       13.68      2.69 o 
  -5   1  24       74.74       70.26      4.66 o 
  -4   1  24       11.66        7.89      2.06 o 
  -3   1  24      784.49      749.44     14.47 o 
  -2   1  24        1.91        1.48      1.33 o 
  -1   1  24      555.39      556.16      8.70 o 
   0   1  24       26.88       31.70      2.15 o 
   1   1  24      477.48      452.58      8.89 o 
   2   1  24        3.43        5.37      1.59 o 
   3   1  24       57.23       48.88      4.42 o 
   4   1  24       51.13       51.25      3.39 o 
   5   1  24      312.93      331.60      8.38 o 
   6   1  24       16.52       18.73      2.94 o 
   7   1  24      137.98      164.13      6.81 o 
   8   1  24        7.68        9.36      3.09 o 
  -9   2  24       87.94       93.19      7.75 o 
  -8   2  24       74.96       84.59      6.31 o 
  -7   2  24      109.31      104.35      6.62 o 
  -6   2  24       59.41       65.39      5.10 o 
  -5   2  24       96.26       86.25      7.02 o 
  -4   2  24       63.48       62.59      6.31 o 
  -3   2  24       87.37       80.32      5.04 o 
  -2   2  24        1.49        0.81      1.68 o 
  -1   2  24        0.50        0.35      1.48 o 
   0   2  24      623.20      605.50     12.60 o 
   1   2  24       61.72       48.21      4.66 o 
   2   2  24       94.22      100.22      6.03 o 
   3   2  24        5.38        3.19      2.21 o 
   4   2  24        2.42       -1.60      1.87 o 
   5   2  24      144.63      123.80      6.82 o 
   6   2  24      339.98      347.94     11.81 o 
   7   2  24        3.94        4.73      3.47 o 
  -8   3  24      223.67      256.28     10.21 o 
  -7   3  24      304.87      313.15     17.09 o 
  -6   3  24      622.91      654.82     16.23 o 
  -5   3  24       61.54       69.11      4.96 o 
  -4   3  24       26.83       22.77      3.28 o 
  -3   3  24       94.90       83.85      4.58 o 
  -2   3  24      642.12      605.69     17.34 o 
  -1   3  24      129.73      122.07      5.26 o 
   0   3  24       18.62       22.01      2.63 o 
   1   3  24       32.98       29.66      3.54 o 
   2   3  24       84.32       81.98      9.71 o 
   3   3  24       25.80       35.99      4.06 o 
   4   3  24        1.20        1.04      1.99 o 
   5   3  24        9.31       13.15      2.92 o 
   6   3  24       56.97       67.10      5.22 o 
   7   3  24       36.00       35.16      4.34 o 
  -8   4  24        6.82       10.51      6.38 o 
  -7   4  24        7.95        5.38      3.92 o 
  -6   4  24        0.36        2.84      2.34 o 
  -5   4  24       93.40       97.03      7.75 o 
  -4   4  24        0.29        2.03      1.36 o 
  -3   4  24       37.22       34.33     10.59 o 
  -2   4  24       81.12       91.61      6.73 o 
  -1   4  24      266.17      252.83     14.81 o 
   0   4  24       48.41       56.27      5.50 o 
   1   4  24      354.31      327.81     11.91 o 
   2   4  24      361.33      345.08     28.16 o 
   3   4  24        2.28       -2.44      2.92 o 
   4   4  24      590.15      582.91     21.77 o 
   5   4  24       60.17       65.06      8.10 o 
   6   4  24       20.21       30.04      9.76 o 
  -6   5  24      196.35      176.12     16.90 o 
  -5   5  24      164.55      152.32     11.26 o 
  -4   5  24      233.60      235.80     11.25 o 
  -3   5  24       10.72        5.13      3.69 o 
  -2   5  24       17.00       17.88      3.97 o 
  -1   5  24        1.74        2.11      2.54 o 
   0   5  24       17.47       15.90      3.83 o 
   1   5  24        2.13        0.68      2.67 o 
   2   5  24        3.97       10.67      4.22 o 
   3   5  24       33.42       34.06      6.36 o 
   4   5  24        0.32       -1.88      5.26 o 
   5   5  24       64.20       73.23     13.52 o 
  -4   6  24       91.54       86.53      9.92 o 
  -3   6  24      366.61      413.41     19.41 o 
  -2   6  24        5.36        1.60      3.21 o 
  -1   6  24       30.01       35.34      5.19 o 
   0   6  24        0.24       -0.06      3.02 o 
   1   6  24      282.33      244.47     21.78 o 
   2   6  24        1.69       -4.51      4.51 o 
   3   6  24       54.79       36.80     10.89 o 
  -9   0  25      264.59      328.96     19.15 o 
  -7   0  25      457.37      491.94     21.78 o 
  -5   0  25     1492.44     1447.99     28.42 o 
  -3   0  25      963.38     1036.50     18.12 o 
  -1   0  25        1.19        0.08      1.57 o 
   1   0  25       54.38       59.45      4.32 o 
   3   0  25      117.54      119.69      6.36 o 
   5   0  25      728.08      719.28     20.36 o 
   7   0  25      161.47      152.26     10.14 o 
  -9   1  25       88.56       91.52      6.32 o 
  -8   1  25        2.03        3.82      2.63 o 
  -7   1  25       15.78       19.79      3.09 o 
  -6   1  25      125.60      145.82      6.20 o 
  -5   1  25       17.03       18.24      2.80 o 
  -4   1  25      223.15      224.89      6.99 o 
  -3   1  25      268.77      272.39      6.99 o 
  -2   1  25      179.54      175.69      8.12 o 
  -1   1  25        0.21        4.62      2.35 o 
   0   1  25     1718.07     1675.54     29.77 o 
   1   1  25       71.03       89.22      3.89 o 
   2   1  25       33.22       30.44      2.62 o 
   3   1  25      130.84      143.02      5.63 o 
   4   1  25      229.85      246.96      9.21 o 
   5   1  25      154.00      156.92      7.82 o 
   6   1  25       96.41      103.82      5.69 o 
   7   1  25       33.02       40.59      4.08 o 
  -9   2  25      365.32      384.32     19.34 o 
  -8   2  25       65.38       69.37      6.11 o 
  -7   2  25      389.85      403.16     12.90 o 
  -6   2  25       35.29       34.99      4.23 o 
  -5   2  25       14.02       12.63      4.13 o 
  -4   2  25       66.03       59.50      4.65 o 
  -3   2  25        0.05        0.41      1.55 o 
  -2   2  25       87.68       78.98      4.50 o 
  -1   2  25       42.95       45.98      3.56 o 
   0   2  25       68.68       66.58      4.23 o 
   1   2  25      275.80      258.07      8.81 o 
   2   2  25      236.30      254.68      8.99 o 
   3   2  25      342.82      340.60     20.62 o 
   4   2  25       57.79       68.03      9.66 o 
   5   2  25      142.11      166.24      7.97 o 
   6   2  25      139.56      145.25      7.82 o 
   7   2  25      120.28       93.66      7.43 o 
  -8   3  25        8.27        7.60      3.11 o 
  -7   3  25        0.04       -0.95      2.79 o 
  -6   3  25      279.57      271.40      9.75 o 
  -5   3  25      589.51      567.33     14.57 o 
  -4   3  25      132.94      117.23      6.11 o 
  -3   3  25        0.09        1.37      1.66 o 
  -2   3  25       84.76       94.92      4.85 o 
  -1   3  25      692.37      636.57     13.26 o 
   0   3  25      738.66      734.97     14.58 o 
   1   3  25       39.71       33.21      3.44 o 
   2   3  25      265.87      242.05      8.55 o 
   3   3  25       47.05       51.17      6.53 o 
   4   3  25       34.37       37.09      3.90 o 
   5   3  25       48.89       46.87      6.27 o 
   6   3  25        2.28        3.89      2.58 o 
  -7   4  25       30.11       22.95      4.95 o 
  -6   4  25        0.04        1.47      1.88 o 
  -5   4  25       57.35       66.25      3.93 o 
  -4   4  25        5.19        4.37      1.63 o 
  -3   4  25        1.04       -1.28      1.28 o 
  -2   4  25       39.32       36.23      3.95 o 
  -1   4  25      278.96      262.44     10.19 o 
   0   4  25       72.32       65.83      7.67 o 
   1   4  25      189.88      195.25     11.65 o 
   2   4  25        2.26        2.73      3.25 o 
   3   4  25       66.64       58.72      7.69 o 
   4   4  25       19.05       12.86     10.51 o 
   5   4  25      140.78      158.50     11.94 o 
  -6   5  25      129.60      144.58     15.77 o 
  -5   5  25      114.34      112.86     18.21 o 
  -4   5  25      233.61      233.07     11.34 o 
  -3   5  25      189.28      190.93     10.05 o 
  -2   5  25       87.09       83.10      7.04 o 
  -1   5  25      269.32      294.20     11.90 o 
   0   5  25       42.71       54.53      5.90 o 
   1   5  25      352.90      385.49     17.05 o 
   2   5  25       67.55       48.02      7.27 o 
   3   5  25       30.42       30.40      6.31 o 
   4   5  25       33.09       21.40      8.64 o 
  -4   6  25       15.20       17.09      5.82 o 
  -3   6  25       12.07       12.08     12.58 o 
  -2   6  25       63.49       80.91      9.73 o 
  -1   6  25        2.93       -0.08      6.20 o 
   0   6  25        0.77        3.37      4.38 o 
   1   6  25        3.57        1.13      6.38 o 
   2   6  25        0.02        1.13      6.76 o 
  -8   0  26       26.43       33.42      7.13 o 
  -6   0  26      864.48      870.46     31.54 o 
  -4   0  26      665.39      648.91     19.30 o 
  -2   0  26      723.19      714.33     13.90 o 
   0   0  26        0.45        5.13      2.19 o 
   2   0  26       68.13       67.91      5.59 o 
   4   0  26        2.90        2.02      3.00 o 
   6   0  26      126.66      128.80      8.65 o 
  -9   1  26       25.59       33.54      5.56 o 
  -8   1  26      116.05      109.48      6.48 o 
  -7   1  26       18.61       12.35      3.14 o 
  -6   1  26        2.35        0.48      2.06 o 
  -5   1  26      222.05      239.36      7.71 o 
  -4   1  26       10.37        8.49      2.44 o 
  -3   1  26      401.65      431.98      9.19 o 
  -2   1  26      134.48      128.95      5.35 o 
  -1   1  26      424.82      410.70      8.74 o 
   0   1  26      352.18      390.63      9.50 o 
   1   1  26      141.00      134.74      5.48 o 
   2   1  26      113.85      124.43      5.22 o 
   3   1  26      166.10      169.89      5.63 o 
   4   1  26        3.70        2.70      2.37 o 
   5   1  26      289.20      308.86      8.92 o 
   6   1  26       45.17       50.85      4.33 o 
   7   1  26      242.86      265.57      8.85 o 
  -8   2  26      143.94      161.89      8.63 o 
  -7   2  26        0.01       -0.91      2.35 o 
  -6   2  26      584.34      597.56     20.51 o 
  -5   2  26      299.82      296.70     10.19 o 
  -4   2  26       34.94       27.08      3.62 o 
  -3   2  26       80.86       61.86      4.28 o 
  -2   2  26      252.11      251.26      9.43 o 
  -1   2  26      681.75      649.75     13.64 o 
   0   2  26      272.64      289.71     11.71 o 
   1   2  26      658.99      597.57     14.99 o 
   2   2  26       31.48       35.27      7.80 o 
   3   2  26      152.63      152.85      7.26 o 
   4   2  26      167.77      163.20      7.71 o 
   5   2  26      112.13      126.79     11.92 o 
   6   2  26       30.43       42.88      5.47 o 
   7   2  26        8.63        3.80      3.40 o 
  -8   3  26      104.11      109.83     10.40 o 
  -7   3  26       13.05        8.99      3.10 o 
  -6   3  26       10.68       14.02      3.27 o 
  -5   3  26       54.93       54.11      4.64 o 
  -4   3  26      124.44      134.87      6.56 o 
  -3   3  26       13.89       10.40      2.35 o 
  -2   3  26      206.67      193.87      6.77 o 
  -1   3  26       23.67       24.28      5.64 o 
   0   3  26      132.43      130.75      5.58 o 
   1   3  26      357.62      337.59     10.27 o 
   2   3  26      326.38      322.08     10.11 o 
   3   3  26      177.99      176.78      7.59 o 
   4   3  26      124.96      128.96      7.38 o 
   5   3  26       35.54       33.14      4.08 o 
   6   3  26       21.95       13.88      5.32 o 
  -7   4  26       74.37       72.94     10.70 o 
  -6   4  26      258.66      260.10      9.97 o 
  -5   4  26        2.44        2.39      1.90 o 
  -4   4  26      108.30      104.73      4.60 o 
  -3   4  26       82.93       78.86      3.72 o 
  -2   4  26       67.43       71.09      8.92 o 
  -1   4  26      192.05      176.73      5.22 o 
   0   4  26       89.77      101.09      4.25 o 
   1   4  26        6.65        5.88      1.40 o 
   2   4  26      119.43      117.74      4.64 o 
   3   4  26      151.47      130.03      4.70 o 
   4   4  26        8.68        0.46      3.33 o 
   5   4  26       32.17       23.66      6.11 o 
  -6   5  26       19.23       23.28      8.26 o 
  -5   5  26        1.04       -1.13      4.51 o 
  -4   5  26       23.73       24.63      6.25 o 
  -3   5  26      100.79       93.89      7.79 o 
  -2   5  26       34.90       28.36      5.01 o 
  -1   5  26      114.54      111.32      7.84 o 
   0   5  26      264.04      251.19     11.21 o 
   1   5  26      130.06      125.32     10.19 o 
   2   5  26      122.58      117.76     19.90 o 
   3   5  26       56.35       46.19     11.27 o 
   4   5  26        5.18       15.02      8.26 o 
  -3   6  26       35.58       29.28      6.85 o 
  -2   6  26       19.43       19.11     13.89 o 
  -1   6  26       37.71       31.86     10.89 o 
   0   6  26       25.90       39.83      7.65 o 
   1   6  26       11.18       13.89      8.64 o 
  -9   0  27        1.24        5.26      5.63 o 
  -7   0  27      141.02      128.80     11.64 o 
  -5   0  27      613.95      693.97     27.04 o 
  -3   0  27     1313.39     1233.34     21.00 o 
  -1   0  27      159.30      157.81      7.01 o 
   1   0  27      174.66      186.38      9.80 o 
   3   0  27      191.07      235.63     10.20 o 
   5   0  27      304.46      307.26     15.40 o 
   7   0  27        6.99        2.73      3.68 o 
  -9   1  27       14.72       15.40      6.38 o 
  -8   1  27      106.03      103.98     13.52 o 
  -7   1  27        0.65        0.69      2.45 o 
  -6   1  27      148.10      147.27      6.34 o 
  -5   1  27        1.59        1.46      2.00 o 
  -4   1  27      213.55      207.76      7.07 o 
  -3   1  27     1150.59     1124.05     17.59 o 
  -2   1  27        0.10       -0.77      1.48 o 
  -1   1  27        2.23        5.76      1.83 o 
   0   1  27      209.25      195.33      6.81 o 
   1   1  27       10.06        7.66      2.13 o 
   2   1  27        2.20        4.46      1.94 o 
   3   1  27        0.63        0.32      1.77 o 
   4   1  27      115.22      120.74      7.16 o 
   5   1  27        0.42        1.26      2.16 o 
   6   1  27       19.44       25.01      3.60 o 
   7   1  27       47.57       46.36      4.41 o 
  -8   2  27       38.40       36.66      5.07 o 
  -7   2  27       87.42       81.72      6.27 o 
  -6   2  27       38.26       37.37      4.54 o 
  -5   2  27      362.55      369.03     11.72 o 
  -4   2  27      141.97      145.68     12.30 o 
  -3   2  27       98.52      100.35      5.29 o 
  -2   2  27       10.81       12.52      2.56 o 
  -1   2  27      354.95      375.76      9.93 o 
   0   2  27       87.11       89.31      5.53 o 
   1   2  27      763.27      761.74     17.82 o 
   2   2  27       14.73        8.09      2.78 o 
   3   2  27      921.27      946.04     21.17 o 
   4   2  27        0.13        2.00      2.40 o 
   5   2  27       25.10       34.29      4.49 o 
   6   2  27       90.18       83.02      7.09 o 
  -8   3  27      107.54      124.75     11.61 o 
  -7   3  27        1.15        2.45      2.83 o 
  -6   3  27        0.11        5.15      2.57 o 
  -5   3  27       48.40       54.99      4.83 o 
  -4   3  27      188.12      191.81      7.92 o 
  -3   3  27       15.03       10.81      2.44 o 
  -2   3  27       22.96       16.60      2.69 o 
  -1   3  27       41.13       42.53      3.61 o 
   0   3  27       10.27        8.41      3.02 o 
   1   3  27       99.74       99.89      7.70 o 
   2   3  27        2.03        4.23      2.28 o 
   3   3  27      159.21      144.94     11.24 o 
   4   3  27       15.31       19.20      4.70 o 
   5   3  27       11.68       15.05      3.29 o 
   6   3  27       83.54       84.65     10.32 o 
  -7   4  27       40.64       44.93      4.09 o 
  -6   4  27        3.77        5.76      2.24 o 
  -5   4  27        0.20       -0.88      1.86 o 
  -4   4  27       12.74       12.66      2.16 o 
  -3   4  27      121.37      120.63      5.10 o 
  -2   4  27       36.52       38.86      2.83 o 
  -1   4  27      225.36      213.70      6.21 o 
   0   4  27        3.27        2.69      1.82 o 
   1   4  27      311.69      306.42      8.42 o 
   2   4  27       41.12       39.05      3.02 o 
   3   4  27       11.72        7.81      1.73 o 
   4   4  27       49.65       52.64      7.97 o 
   5   4  27      183.90      193.39     18.78 o 
  -5   5  27        1.98        3.76      6.01 o 
  -4   5  27       59.55       67.81      8.98 o 
  -3   5  27       91.43       88.37     13.34 o 
  -2   5  27       26.24       29.05      5.09 o 
  -1   5  27        8.54       10.70      3.72 o 
   0   5  27      178.26      183.67     14.26 o 
   1   5  27      155.91      162.90     13.33 o 
   2   5  27       61.21       55.58     11.64 o 
   3   5  27       26.66       24.78      9.01 o 
  -2   6  27      171.66      175.34     13.25 o 
  -1   6  27        2.20        3.67      4.69 o 
   0   6  27       88.33      110.24     11.00 o 
  -8   0  28       18.85       19.90      6.76 o 
  -6   0  28      126.67      127.68     11.64 o 
  -4   0  28      583.78      605.72     24.41 o 
  -2   0  28       58.47       64.71      5.09 o 
   0   0  28      403.42      404.90     11.82 o 
   2   0  28      613.76      603.60     17.47 o 
   4   0  28      207.38      218.42     10.43 o 
   6   0  28      514.67      539.20     20.09 o 
  -8   1  28       21.08       24.41      7.13 o 
  -7   1  28      288.52      268.51     11.65 o 
  -6   1  28       15.14       16.80      3.16 o 
  -5   1  28      868.44      877.65     17.12 o 
  -4   1  28       54.82       58.31      5.94 o 
  -3   1  28      976.44      988.96     19.05 o 
  -2   1  28      275.86      278.49      7.36 o 
  -1   1  28       14.13       13.25      2.24 o 
   0   1  28       27.27       31.24      3.19 o 
   1   1  28      103.24       98.21      5.05 o 
   2   1  28       33.98       36.31      3.42 o 
   3   1  28        3.57       -0.28      2.01 o 
   4   1  28        9.97       10.46      2.94 o 
   5   1  28       19.02       16.07      4.18 o 
   6   1  28        7.44        8.63      3.16 o 
  -8   2  28       76.68       89.72      7.58 o 
  -7   2  28       50.02       46.19      9.65 o 
  -6   2  28       15.75       23.52      3.93 o 
  -5   2  28      361.13      363.99     11.79 o 
  -4   2  28        1.45       -0.69      1.94 o 
  -3   2  28       19.00       17.33      3.31 o 
  -2   2  28      105.30       99.69      5.27 o 
  -1   2  28        7.88        5.72      2.10 o 
   0   2  28      433.88      440.98     11.00 o 
   1   2  28       33.12       25.66      5.52 o 
   2   2  28        0.06       -0.36      2.09 o 
   3   2  28      247.90      258.54     11.19 o 
   4   2  28      182.85      185.12      8.49 o 
   5   2  28       10.42       14.88      3.48 o 
   6   2  28        3.31        5.89      5.26 o 
  -7   3  28      156.24      164.14      8.44 o 
  -6   3  28       93.19       98.64      9.88 o 
  -5   3  28       52.63       65.21      5.25 o 
  -4   3  28       35.67       33.04      5.15 o 
  -3   3  28      393.42      353.38      9.94 o 
  -2   3  28        5.31        3.41      1.96 o 
  -1   3  28      197.82      199.82      7.17 o 
   0   3  28      126.93      128.50      6.20 o 
   1   3  28       67.74       70.79      6.33 o 
   2   3  28        4.52        3.51      2.33 o 
   3   3  28        2.36        3.38      3.54 o 
   4   3  28      138.20      141.71      8.64 o 
   5   3  28       31.85       35.14      4.92 o 
  -6   4  28       11.33       11.46      4.13 o 
  -5   4  28       53.69       52.27      4.26 o 
  -4   4  28       35.58       33.69      3.74 o 
  -3   4  28        2.47        1.23      1.79 o 
  -2   4  28      148.21      160.67      5.66 o 
  -1   4  28      102.15      105.83      4.52 o 
   0   4  28       90.39       97.14      4.23 o 
   1   4  28      134.36      137.12      6.47 o 
   2   4  28       40.43       50.50      3.34 o 
   3   4  28       60.38       55.99      3.81 o 
   4   4  28      194.61      199.52     13.80 o 
  -5   5  28        2.04       10.23      5.13 o 
  -4   5  28        0.03        1.50      3.98 o 
  -3   5  28       15.14       12.45      5.05 o 
  -2   5  28      206.23      217.77     11.06 o 
  -1   5  28       61.80       63.86      6.66 o 
   0   5  28        3.11        2.88      3.31 o 
   1   5  28       11.36       19.90      8.26 o 
   2   5  28        6.71        0.00      5.63 o 
   3   5  28       24.41       24.78      9.39 o 
  -7   0  29      304.97      298.54     17.65 o 
  -5   0  29       89.14      105.52     10.51 o 
  -3   0  29       87.20      101.02      9.76 o 
  -1   0  29       13.32       14.45      3.88 o 
   1   0  29       84.10       86.09      6.36 o 
   3   0  29      359.75      364.86     13.47 o 
   5   0  29       94.40      112.94     12.96 o 
  -8   1  29       23.86       19.15      6.38 o 
  -7   1  29        3.90        3.76      4.88 o 
  -6   1  29      857.24      876.08     23.36 o 
  -5   1  29       17.23       19.30      3.15 o 
  -4   1  29        2.44        1.74      1.94 o 
  -3   1  29      216.22      225.80      6.88 o 
  -2   1  29      387.15      368.18      8.69 o 
  -1   1  29        2.80        0.56      1.67 o 
   0   1  29        4.67        3.73      2.01 o 
   1   1  29      215.09      227.52     11.02 o 
   2   1  29       88.84       93.04      5.16 o 
   3   1  29       98.58       97.90      5.34 o 
   4   1  29      116.50      128.06      6.71 o 
   5   1  29      403.13      420.60     20.62 o 
   6   1  29        1.53        0.70      2.67 o 
  -8   2  29      109.12      122.67     16.34 o 
  -7   2  29      312.05      356.90     12.68 o 
  -6   2  29        0.33       -2.08      2.44 o 
  -5   2  29      150.13      171.63      8.13 o 
  -4   2  29       88.70      100.46      5.61 o 
  -3   2  29      105.89       95.96      9.16 o 
  -2   2  29      127.67      125.89      5.89 o 
  -1   2  29       40.31       39.25      4.39 o 
   0   2  29        0.58        4.31      2.34 o 
   1   2  29       45.40       46.35      5.01 o 
   2   2  29       15.22       12.18      3.05 o 
   3   2  29       21.74       24.68      3.95 o 
   4   2  29        9.26       11.20      3.31 o 
   5   2  29        7.46        5.63      2.93 o 
   6   2  29       39.58       35.17      5.49 o 
  -7   3  29       66.41       84.86      6.29 o 
  -6   3  29        2.25        2.06      2.88 o 
  -5   3  29       16.43       15.04      3.41 o 
  -4   3  29       39.87       37.71      3.91 o 
  -3   3  29       71.76       67.87      5.42 o 
  -2   3  29      186.94      197.39      7.27 o 
  -1   3  29       57.44       54.24      7.86 o 
   0   3  29      461.03      458.84     11.52 o 
   1   3  29      132.37      126.66      6.52 o 
   2   3  29      107.70      115.84      6.52 o 
   3   3  29       68.23       63.77      5.12 o 
   4   3  29       33.44       36.00      5.50 o 
   5   3  29        7.72        7.77      2.98 o 
  -6   4  29       26.76       20.29      8.26 o 
  -5   4  29       33.55       29.16      3.69 o 
  -4   4  29       50.89       48.17      5.64 o 
  -3   4  29       17.95       16.08      2.42 o 
  -2   4  29       77.47       80.95      4.61 o 
  -1   4  29      263.42      252.85      7.31 o 
   0   4  29      100.00       92.98      6.23 o 
   1   4  29       64.74       65.94      6.69 o 
   2   4  29       40.43       33.84      3.90 o 
   3   4  29       24.24       36.27      6.06 o 
   4   4  29        0.55       12.02      7.13 o 
  -4   5  29       39.13       54.74      8.45 o 
  -3   5  29        0.09       -0.94      4.09 o 
  -2   5  29       77.38       53.15      8.10 o 
  -1   5  29      752.98      815.79     28.05 o 
   0   5  29       24.72       26.99      9.01 o 
   1   5  29       16.98        8.64      7.89 o 
   2   5  29       62.50       79.24     13.89 o 
  -8   0  30       49.68       56.33      9.39 o 
  -6   0  30      180.06      171.24     13.14 o 
  -4   0  30       22.66       27.41      6.76 o 
  -2   0  30      676.49      678.95     26.29 o 
   0   0  30       58.60       80.36      8.64 o 
   2   0  30       59.57       54.57      6.95 o 
   4   0  30        5.31        8.46      3.69 o 
   6   0  30       59.16       59.12      6.94 o 
  -8   1  30       65.38       68.72      9.76 o 
  -7   1  30       11.63       11.64      6.01 o 
  -6   1  30       49.87       48.44      7.89 o 
  -5   1  30      200.37      210.72      9.15 o 
  -4   1  30      170.93      183.70      6.42 o 
  -3   1  30       37.27       39.63      3.43 o 
  -2   1  30        6.64       10.86      2.35 o 
  -1   1  30        7.89        5.53      1.98 o 
   0   1  30        2.66        4.18      2.09 o 
   1   1  30      518.85      527.66     15.81 o 
   2   1  30        2.37        3.16      2.04 o 
   3   1  30       33.98       44.43      4.31 o 
   4   1  30       14.13       23.09      3.78 o 
   5   1  30       34.65       41.75      4.57 o 
   6   1  30       58.29       55.61      5.32 o 
  -7   2  30      544.51      555.74     16.37 o 
  -6   2  30       79.06       78.22      8.26 o 
  -5   2  30        6.37        9.77      4.16 o 
  -4   2  30      341.36      349.77     10.36 o 
  -3   2  30       27.51       21.94      4.44 o 
  -2   2  30      258.25      250.37     11.96 o 
  -1   2  30       28.63       21.92      3.17 o 
   0   2  30      124.10      105.44      6.33 o 
   1   2  30       66.46       63.89      5.22 o 
   2   2  30       97.62       78.28      5.85 o 
   3   2  30        2.29        4.09      2.54 o 
   4   2  30      149.19      156.35      8.47 o 
   5   2  30       12.98        5.75      5.07 o 
  -7   3  30      103.93      118.78      9.95 o 
  -6   3  30       17.81       19.07      3.84 o 
  -5   3  30       48.92       39.61      4.51 o 
  -4   3  30        2.25        2.02      2.22 o 
  -3   3  30        2.07        0.59      2.06 o 
  -2   3  30       25.17       27.01      3.28 o 
  -1   3  30       98.01      105.96      5.52 o 
   0   3  30        1.29        1.73      1.97 o 
   1   3  30      169.50      163.78      7.58 o 
   2   3  30      143.07      128.74     10.87 o 
   3   3  30      101.06      116.38      6.62 o 
   4   3  30       66.35       61.44      6.34 o 
  -5   4  30      218.22      210.77      7.81 o 
  -4   4  30       15.71       14.67      2.62 o 
  -3   4  30       16.73       15.73      2.46 o 
  -2   4  30      198.70      200.33      6.94 o 
  -1   4  30      131.45      136.04      8.35 o 
   0   4  30       35.10       30.59      3.31 o 
   1   4  30       19.46       13.39      2.60 o 
   2   4  30        1.44        0.88      1.94 o 
   3   4  30       47.19       40.20      3.55 o 
  -3   5  30      113.48      118.10     11.33 o 
  -2   5  30       16.78       10.32     12.58 o 
  -1   5  30       20.94       16.92      6.76 o 
   0   5  30      309.53      292.33     30.61 o 
   1   5  30        0.03        2.63      6.38 o 
  -7   0  31        9.00        4.51      4.88 o 
  -5   0  31      464.30      482.17     22.91 o 
  -3   0  31       59.37       67.97      8.64 o 
  -1   0  31      221.15      214.42     13.52 o 
   1   0  31      295.66      283.15     15.77 o 
   3   0  31       36.89       39.81      7.13 o 
   5   0  31       41.53       31.17      6.76 o 
  -7   1  31        0.08        0.38      4.51 o 
  -6   1  31        1.45        4.13      4.88 o 
  -5   1  31       50.42       54.45      8.26 o 
  -4   1  31      142.36      138.01      7.87 o 
  -3   1  31       95.86       97.61      6.07 o 
  -2   1  31      284.67      303.96      7.99 o 
  -1   1  31      128.38      130.90      5.39 o 
   0   1  31      210.02      218.06     15.61 o 
   1   1  31        0.00        8.89      2.87 o 
   2   1  31      391.13      393.87     19.31 o 
   3   1  31       37.69       46.06      4.58 o 
   4   1  31      368.06      384.61     12.29 o 
   5   1  31       25.70       21.75      4.33 o 
  -7   2  31        7.12        6.13      3.96 o 
  -6   2  31      102.45       96.58      6.84 o 
  -5   2  31        0.09        1.35      2.30 o 
  -4   2  31      188.18      173.52      7.45 o 
  -3   2  31       84.44       92.44      5.59 o 
  -2   2  31        3.92        5.97      2.42 o 
  -1   2  31       28.20       29.69      4.02 o 
   0   2  31       22.30       19.33      3.59 o 
   1   2  31      732.33      692.74     19.94 o 
   2   2  31        1.47        0.85      2.44 o 
   3   2  31       95.06       84.66      6.28 o 
   4   2  31        0.38       -2.28      2.37 o 
   5   2  31       82.46       85.12      7.29 o 
  -6   3  31      304.53      297.00     15.04 o 
  -5   3  31        5.18        3.90      3.29 o 
  -4   3  31       37.38       43.01      4.26 o 
  -3   3  31        6.30        3.24      2.26 o 
  -2   3  31        6.52        8.59      2.53 o 
  -1   3  31        5.16        1.98      2.05 o 
   0   3  31       74.31       62.43      5.18 o 
   1   3  31        0.12        4.03      2.37 o 
   2   3  31       17.87       16.26      4.54 o 
   3   3  31        1.06        0.67      2.57 o 
   4   3  31       72.79       88.50      6.29 o 
  -5   4  31       97.62      113.20      6.50 o 
  -4   4  31      110.42      101.70      5.85 o 
  -3   4  31       36.81       46.58      4.72 o 
  -2   4  31       63.27       66.96      4.19 o 
  -1   4  31      302.46      316.15     10.52 o 
   0   4  31      223.09      237.53      7.45 o 
   1   4  31       81.03       85.02      4.85 o 
   2   4  31      112.47      119.36     13.33 o 
   3   4  31       18.66       17.67      4.69 o 
  -2   5  31       58.77       54.43      8.60 o 
  -1   5  31        2.28       -1.09      4.11 o 
  -6   0  32       51.89       54.83      8.64 o 
  -4   0  32      142.03      170.86     13.14 o 
  -2   0  32        0.89       -3.38      3.38 o 
   0   0  32       90.41       89.00      9.39 o 
   2   0  32      455.55      416.08     20.28 o 
   4   0  32      221.81      201.66     14.65 o 
  -7   1  32       32.40       36.80      8.26 o 
  -6   1  32       16.79        6.38      5.26 o 
  -5   1  32      275.69      217.80     14.65 o 
  -4   1  32       97.40      110.03     10.51 o 
  -3   1  32      175.72      186.15     10.80 o 
  -2   1  32      220.17      235.51      9.79 o 
  -1   1  32       77.93       89.03      6.18 o 
   0   1  32       75.30       87.86      5.24 o 
   1   1  32       64.00       64.94      7.00 o 
   2   1  32       52.71       56.35      4.78 o 
   3   1  32      152.86      172.33     31.36 o 
   4   1  32      150.70      159.28      7.73 o 
   5   1  32       55.09       57.70      5.46 o 
  -6   2  32       26.22       21.92      4.40 o 
  -5   2  32       10.51       12.68      3.17 o 
  -4   2  32       10.37       11.62      3.07 o 
  -3   2  32       47.18       46.74      4.40 o 
  -2   2  32      706.41      718.87     15.79 o 
  -1   2  32      336.87      294.35     11.06 o 
   0   2  32       27.27       24.41      4.03 o 
   1   2  32       23.40       27.87      4.62 o 
   2   2  32      189.35      194.69     13.58 o 
   3   2  32       93.55       86.84      6.47 o 
   4   2  32       84.82       80.98      7.21 o 
  -6   3  32       20.86       12.32      5.24 o 
  -5   3  32      177.60      197.10      9.11 o 
  -4   3  32      148.35      144.44      6.91 o 
  -3   3  32      179.12      186.12      7.67 o 
  -2   3  32        5.60        4.36      2.35 o 
  -1   3  32      102.42      100.11      5.71 o 
   0   3  32       32.48       33.55      4.21 o 
   1   3  32       55.07       57.57      5.01 o 
   2   3  32       16.72       18.62      3.68 o 
   3   3  32       51.80       59.99      5.35 o 
  -4   4  32        0.02       -1.51      2.19 o 
  -3   4  32       36.76       38.23      3.77 o 
  -2   4  32       52.88       57.32      6.72 o 
  -1   4  32       35.09       43.50      3.66 o 
   0   4  32       44.51       45.78      4.70 o 
   1   4  32       34.88       32.66      3.50 o 
   2   4  32       54.87       58.75      4.50 o 
  -7   0  33       96.90       96.13     11.27 o 
  -5   0  33       16.47       10.14      6.01 o 
  -3   0  33      228.05      218.18     14.65 o 
  -1   0  33       31.86       22.16      6.01 o 
   1   0  33       68.45       77.36      9.01 o 
   3   0  33      498.69      486.68     22.91 o 
  -6   1  33       30.62       40.93      8.26 o 
  -5   1  33        1.15        4.13      4.51 o 
  -4   1  33      444.87      429.60     21.03 o 
  -3   1  33      134.11       91.25      9.76 o 
  -2   1  33       49.59       47.32      7.51 o 
  -1   1  33       36.65       33.18      9.01 o 
   0   1  33      120.65      119.82      8.45 o 
   1   1  33       33.79       38.30      5.23 o 
   2   1  33      428.63      463.25     16.30 o 
   3   1  33      119.03      123.73      8.65 o 
   4   1  33      213.39      187.97     13.71 o 
  -6   2  33       58.43       76.98      9.39 o 
  -5   2  33       56.18       69.91      6.83 o 
  -4   2  33       26.13       21.87      3.60 o 
  -3   2  33        2.39       -2.13      2.13 o 
  -2   2  33      295.28      314.57     16.53 o 
  -1   2  33      154.61      150.76      7.43 o 
   0   2  33       27.13       18.47      3.86 o 
   1   2  33       17.87        6.23      5.01 o 
   2   2  33       86.18       81.32      6.24 o 
   3   2  33       53.23       46.54      5.23 o 
   4   2  33       18.34       14.68      5.45 o 
  -5   3  33       23.88       15.42      3.50 o 
  -4   3  33       66.11       63.69      5.08 o 
  -3   3  33       56.50       48.79      4.61 o 
  -2   3  33      452.24      436.30     13.98 o 
  -1   3  33       15.63       15.29      3.04 o 
   0   3  33      119.93      135.88      7.43 o 
   1   3  33       10.89        8.60      4.24 o 
   2   3  33      204.01      214.88     12.59 o 
   3   3  33        7.05       20.19      3.90 o 
  -3   4  33        1.83        3.64      2.48 o 
  -2   4  33        0.02       -0.78      2.17 o 
  -1   4  33        6.05        5.80      2.71 o 
   0   4  33       29.17       35.99      3.86 o 
   1   4  33       58.54       69.91      7.89 o 
  -6   0  34      226.57      279.01     18.03 o 
  -4   0  34      621.65      656.04     27.79 o 
  -2   0  34       26.36       25.54      6.38 o 
   0   0  34       30.22       54.08      7.89 o 
   2   0  34        1.74        1.88      4.13 o 
   4   0  34       49.38       42.81      8.26 o 
  -6   1  34        3.51       -3.00      4.88 o 
  -5   1  34        7.45       14.65      5.63 o 
  -4   1  34       58.78       58.21      8.64 o 
  -3   1  34       49.82       48.82      7.89 o 
  -2   1  34       54.43       55.95      7.89 o 
  -1   1  34       83.56      102.89     10.14 o 
   0   1  34        4.58        4.13      4.13 o 
   1   1  34      441.40      412.70     19.90 o 
   2   1  34      122.35      125.80     11.27 o 
   3   1  34       40.70       50.70      8.26 o 
   4   1  34       94.27       96.89     10.14 o 
  -5   2  34       70.87       67.01      9.58 o 
  -4   2  34      314.33      312.07     10.48 o 
  -3   2  34       47.42       46.69      5.75 o 
  -2   2  34      484.77      477.15     16.97 o 
  -1   2  34      118.55      119.42      7.28 o 
   0   2  34       48.72       50.69      5.28 o 
   1   2  34       24.00       27.06      4.28 o 
   2   2  34        8.80        6.80      3.24 o 
   3   2  34        0.60        3.85      4.69 o 
  -4   3  34       23.40       22.20      3.78 o 
  -3   3  34       89.55       95.91      8.66 o 
  -2   3  34        3.43        4.03      2.48 o 
  -1   3  34      175.69      185.23      7.81 o 
   0   3  34        0.67        1.21      2.64 o 
   1   3  34       95.96      103.85      8.54 o 
   2   3  34       59.03       51.12      8.13 o 
  -1   4  34        8.56       10.25      2.77 o 
  -5   0  35      284.50      319.57     19.53 o 
  -3   0  35      149.13      164.48     13.52 o 
  -1   0  35       13.72        3.76      4.88 o 
   1   0  35      257.25      266.25     16.15 o 
   3   0  35       18.37       15.77      6.38 o 
  -5   1  35       14.65       15.77      6.38 o 
  -4   1  35        1.86        7.51      5.26 o 
  -3   1  35      113.41      131.06     11.64 o 
  -2   1  35       67.15       70.97      9.01 o 
  -1   1  35        0.09       -3.00      3.38 o 
   0   1  35        2.48        2.25      4.13 o 
   1   1  35        0.07        9.01      4.88 o 
   2   1  35      125.00      156.97     12.77 o 
   3   1  35        0.01        8.26      5.26 o 
  -5   2  35      136.87      148.71     12.39 o 
  -4   2  35        3.37        2.10      3.73 o 
  -3   2  35       22.77       14.85      4.05 o 
  -2   2  35       47.89       51.79      5.74 o 
  -1   2  35      125.29      133.72      7.86 o 
   0   2  35       56.77       57.49      5.74 o 
   1   2  35       69.37       82.16      7.77 o 
   2   2  35      228.85      231.47     11.44 o 
  -3   3  35       44.05       41.80      5.22 o 
  -2   3  35       23.21       20.31      4.44 o 
  -1   3  35       12.05        7.67      3.03 o 
   0   3  35        2.81        2.98      3.04 o 
   1   3  35        2.81        3.06      2.88 o 
  -4   0  36      119.50      121.67     12.39 o 
  -2   0  36        0.36       -3.76      3.76 o 
   0   0  36       50.97       89.37     10.14 o 
   2   0  36      578.67      569.67     25.54 o 
  -5   1  36      165.44      168.23     13.89 o 
  -4   1  36      141.95      178.75     13.89 o 
  -3   1  36      148.07      188.89     13.89 o 
  -2   1  36        2.56       -3.38      3.38 o 
  -1   1  36      215.00      205.41     14.27 o 
   0   1  36       81.68       77.73      9.39 o 
   1   1  36       60.36       70.60      9.01 o 
   2   1  36       20.77       36.80      7.13 o 
  -4   2  36       72.29       68.72      9.01 o 
  -3   2  36        1.85        2.35      3.86 o 
  -2   2  36       25.47       20.21      5.45 o 
  -1   2  36       18.33       20.70      4.37 o 
   0   2  36       52.46       48.97      5.41 o 
   1   2  36        3.52        5.00      3.52 o 
  -2   3  36        1.66        4.05      3.52 o 
  -1   3  36       56.30       60.25      6.37 o 
  -3   0  37       10.22       -3.76      4.88 o 
  -1   0  37        1.18        6.38      5.26 o 
   1   0  37        6.80        7.13      5.26 o 
  -4   1  37       39.72       41.31      8.26 o 
  -3   1  37       18.43       25.16      7.13 o 
  -2   1  37       37.06       49.94      8.26 o 
  -1   1  37       28.94       29.29      6.76 o 
   0   1  37        8.07        5.26      4.51 o 
   1   1  37       88.23       96.13     10.14 o 
  -3   2  37       22.27       23.28      6.76 o 
  -2   2  37       83.81       63.84      8.64 o 
  -1   2  37       25.70       27.04      6.38 o 
   0   2  37        3.23        5.63      4.88 o 
  -2   0  38       32.36       49.19      8.64 o 
   0   0  38        2.80       17.65      6.38 o 
  -2   1  38        3.51        6.38      5.26 o 
  -1   1  38       52.26       42.81      8.26 o 
   0   1  38       40.67       39.43      7.89 o 
                                                 
